# Supplementary material for: Uptake of small extracellular vesicles by recipient cells is facilitated by paracrine adhesion signaling
Source: Nat Commun. 2025 Mar 12;16:2419. doi: 10.1038/s41467-025-57617-9 (PMC11903687; doi:10.1038/s41467-025-57617-9)
Supplement: Supplementary file 10 — Supplementary Software 1 [file 41467_2025_57617_MOESM10_ESM.zip]

Archive with 13 entries (11 files):
- Softwares_hirosawa_et_al/
- Softwares_hirosawa_et_al/EV-editorial-policy-checklist.pdf
- Softwares_hirosawa_et_al/EV-reporting-summary.pdf
- Softwares_hirosawa_et_al/EV-software-policy.pdf
- Softwares_hirosawa_et_al/gen_palm_eta_E.m
- Softwares_hirosawa_et_al/gen_palm_zeta_E.m
- Softwares_hirosawa_et_al/readme.txt
- Softwares_hirosawa_et_al/sample_localizations_TS.csv
- Softwares_hirosawa_et_al/sample_movie.avi
- Softwares_hirosawa_et_al/SPT_Trajectories/
- Softwares_hirosawa_et_al/SPT_Trajectories/trajectory-1.dat
- Softwares_hirosawa_et_al/SPT_Trajectories/trajectory-2.dat
- Softwares_hirosawa_et_al/wintld_gamma_E.m
