# Supplementary material for: Uptake of small extracellular vesicles by recipient cells is facilitated by paracrine adhesion signaling
Source: Nat Commun. 2025 Mar 12;16:2419. doi: 10.1038/s41467-025-57617-9 (PMC11903687; doi:10.1038/s41467-025-57617-9)
Supplement: Supplementary file 10 — Supplementary Software 1 [file 41467_2025_57617_MOESM10_ESM.zip › Softwares_hirosawa_et_al/readme.txt]

This program set is a set of Matlab custom codes for generating and analyzing PALM movies and consists of the following three programs.
gen_palm_eta.m
gen_palm_zeta.m
wintld_gamma.m

gen_palm_eta.m reads molecular information (csv file) generated by ThunderSTORM and creates PALM movies.
gen_palm_zeta.m is a computation engine for generating PALM movies called from gen_palm_eta.m.
wintld_gamma.m reads the trajectory data output by WinATR for single-particle tracking and analyzes the positional relationship with the structure represented in the PALM video image.


Copyright 2024 Y. Yokota, Faculty of Engineering, Gifu University. All rights reserved.

This program is the property of Y. Yokota, Faculty of Engineering, Gifu University. Unauthorized modification, reproduction, or distribution of this program, or any portion of it, is strictly prohibited.
