# Supplementary material for: Uptake of small extracellular vesicles by recipient cells is facilitated by paracrine adhesion signaling
Source: Nat Commun. 2025 Mar 12;16:2419. doi: 10.1038/s41467-025-57617-9 (PMC11903687; doi:10.1038/s41467-025-57617-9)
Supplement: Supplementary file 10 — Supplementary Software 1 [file 41467_2025_57617_MOESM10_ESM.zip › Softwares_hirosawa_et_al/sample_localizations_TS.csv]

id	frame	x [nm]	y [nm]	sigma [nm]	intensity [photon]	offset [photon]	bkgstd [photon]	chi2	uncertainty [nm]
1.0	1.0	305.4661458492254	689.5526314652755	69.73418209712902	163.941322973302	10.644300733002831	1.3174837729638122	2942.990003882947	6.991213841366961
2.0	1.0	2302.364061164517	3520.0182425205458	118.46817211729432	617.69675187669	1.7140453813989862E-6	1.1075422674123656	2080.2633510547357	5.525209515705487
3.0	1.0	5299.010284438779	4420.0321621584335	81.6103288080673	177.08777956266147	1.8494719646697928	0.9994044300887295	1693.4827519198923	7.442196893238615
4.0	1.0	5119.162301504624	4514.394867641412	87.10830485620103	166.04003508696334	1.8494719646697928	0.9994044300887295	1693.4827519198923	8.457912070306792
5.0	1.0	5662.943495960289	1354.4960896470143	111.3057687179371	552.6882197285904	2.1972737436558494	1.729578873967248	5071.9969466582825	6.370875753384161
6.0	1.0	5875.136862325653	3419.648105739222	131.71975065428424	871.3921022727995	1.5772751038344978E-6	0.9750255403030924	1611.8808230399693	4.958787309211266
7.0	1.0	6471.133985568377	5064.496274278913	46.21493538429585	23.5147134647427	7.749310413792857	0.8543619118663757	1237.6048298547396	13.03276517745033
8.0	1.0	7312.645012218673	1962.4446130858037	138.68611674471242	399.2307444804608	1.64906049907345	1.1420543217045813	2211.4226857948597	9.19650955504132
9.0	1.0	7207.134123852001	1754.6704130559706	88.58784463600026	247.74562949692083	1.64906049907345	1.1420543217045813	2211.4226857948597	6.92338926231758
10.0	1.0	7521.2557218282145	4486.716662787675	100.00399799012703	303.6077247913561	11.157089151189615	2.769341672524714	13003.232239088942	11.504695379278024
11.0	1.0	8113.057424460059	5304.312150601073	91.29957104238048	277.194672163168	1.6445080122490625	1.09885042014638	2047.271281900982	6.608817151181733
12.0	1.0	7900.92513032483	5202.835938996828	126.51188977393095	398.74556875405983	1.6445080122490625	1.09885042014638	2047.271281900982	7.980462926218671
13.0	2.0	287.75832676412324	2689.602425911268	64.57210375959882	57.07997303924823	2.768833586307868	0.7550533287363482	966.6149112192338	10.595698788577376
14.0	2.0	438.4452947679151	2724.778717307273	67.08278337537294	161.24969357341453	2.768833586307868	0.7550533287363482	966.6149112192338	5.854487067695778
15.0	2.0	1184.7808439804885	2476.898755514199	84.54442668695711	113.25288545905012	7.884831224578574	1.2790708149924213	2773.878385423833	11.919426067934333
16.0	2.0	1866.1696657892976	1479.5704246421942	171.54851928054367	1042.0725691406712	9.423961083819527E-7	1.0758591873831458	1962.4983837453615	6.2749026112661
17.0	2.0	2815.0849211349123	5122.5531007861555	84.62489235299981	213.2655655725162	7.955228404693418	1.6524944247671405	4629.970704899635	8.424902087683584
18.0	2.0	5640.704896201262	1325.3100302564196	103.20692118923294	223.27754946484788	7.164145105824423	1.3316719592899375	3006.718344318199	9.819976306377981
19.0	2.0	7299.297343350272	307.5728648708192	45.21414085458046	39.02450601993365	0.6302127743120077	0.7820301723646218	1036.9200146722792	8.765728281276635
20.0	2.0	7221.588063645598	388.8376240252508	37.94845743653572	38.93925729022608	0.6302127743120077	0.7820301723646218	1036.9200146722792	7.172614049189359
21.0	2.0	7116.362560570271	386.83997900412055	99.77021570056297	187.3828268995667	0.6302127743120077	0.7820301723646218	1036.9200146722792	8.634866556187113
22.0	2.0	7205.356061004991	562.2568559052368	44.738604483982115	44.99235645496271	0.6302127743120077	0.7820301723646218	1036.9200146722792	7.9234452557972475
23.0	2.0	7270.787932936207	1790.8340276905476	57.35057958653693	119.98533056796079	9.10373490763224	2.134601037466184	7725.590237666144	8.339665876569182
24.0	2.0	7530.315564861592	4516.075285610789	142.63055091229347	644.0615362147299	4.055724671740922	1.2898474838759653	2820.817302816965	7.181573271307536
25.0	2.0	7750.116578482188	709.9003199909572	250.13320242105908	2361.4186177551505	8.112156213475507E-8	1.7283653745406067	5064.893695149515	7.174802288263825
26.0	2.0	8011.372104868197	5289.854401440854	158.37471232194463	1569.4083364823791	3.1324687537653465E-6	1.4448076312167994	3539.3720676413636	4.735780425927728
27.0	2.0	8845.149978929083	4352.005501010185	48.57231847344918	59.35617184414741	11.01873896984583	1.3035748207614541	2881.178489726502	8.637470073782609
28.0	2.0	9267.024845059601	258.8705908363558	72.76176580200085	92.0116572115783	2.6201000066747273	1.140842313569524	2206.731422873873	10.518358957547786
29.0	2.0	9031.343248125368	223.06217980955606	71.99435851288847	136.2931678079154	2.6201000066747273	1.140842313569524	2206.731422873873	7.853716737789839
30.0	2.0	9137.952973458263	294.20548240875615	54.25329403488105	70.82941100990222	2.6201000066747273	1.140842313569524	2206.731422873873	8.410850703511647
31.0	3.0	367.9914821793577	654.7709827199002	77.927211779997	170.39538641807	7.59985872448995	1.36535221348893	3160.731718929997	8.049594290907086
32.0	3.0	2327.6524188169333	3353.98009172104	67.5615147478271	85.8282433343963	9.197457620712937	1.4755745601898684	3691.6503070413664	11.33056860131416
33.0	3.0	2820.1290319957725	5079.876965668124	119.33162043811312	402.458978881075	4.261127534239235	1.1067074788098026	2076.652967055795	7.350726782625103
34.0	3.0	4890.535338081015	3000.514408287336	41.44600909428389	31.4546540658389	8.38271612069793	1.2211246513293796	2528.2396294164464	10.631925286943725
35.0	3.0	5938.390341300649	3486.0928106089614	50.213872402940964	56.29911851895214	1.8507625398996668	0.9084524640380119	1399.2736369201732	8.220712329237477
36.0	3.0	7089.793653684543	4214.912783432107	78.09756218930474	319.34071015439406	0.1709116218776909	1.1980010507572698	2433.395133887027	5.086259835394732
37.0	3.0	6892.726664912451	4042.774636655442	178.1580779871849	1208.919793851562	0.1709116218776909	1.1980010507572698	2433.395133887027	6.176706678408228
38.0	3.0	7394.460416163055	261.41369110488233	65.1475693534114	130.77705323622473	0.2212554798986559	0.9154055449577347	1420.775026897162	6.654696925035849
39.0	3.0	7298.879693957974	386.27857603096066	29.89979490125738	18.480978838784814	0.2212554798986559	0.9154055449577347	1420.775026897162	9.011411175305213
40.0	3.0	7216.975656605902	438.47970954326615	21.90877261809295	11.497166484281475	0.2212554798986559	0.9154055449577347	1420.775026897162	8.627498602338207
41.0	3.0	7228.062378398937	266.9835165194663	65.84634969920816	154.31250715875058	0.2212554798986559	0.9154055449577347	1420.775026897162	6.090746976579168
42.0	3.0	7341.8604185828335	469.26086410589755	110.20404579534812	457.3803921694609	0.2212554798986559	0.9154055449577347	1420.775026897162	5.827206282169641
43.0	3.0	7766.5508683913	808.1962987361521	30.439576039114897	26.344750831527026	11.308261093267182	1.8472979327119126	5785.916019304152	9.591759818455625
44.0	3.0	8014.579307357266	5400.25494069382	98.01896743990561	375.96104659834094	10.452501585024256	1.7553655346897081	5224.363316901858	7.065762656391212
45.0	3.0	8762.321319759816	767.1892359306968	67.24758636672367	142.75554983398573	1.9908378726325298	0.8018634869819268	1090.1822676891663	6.370026301550663
46.0	3.0	8843.018593812896	3987.09155702194	393.95973848435926	7204.1416136082335	3.6163114793170692E-6	1.3196807656706375	2952.8134749682026	5.582918293311114
47.0	4.0	2220.7762817562157	3404.934748102606	228.65151503159115	1940.8351766948724	1.1184443179021261E-7	1.2153789309213223	2504.5074938328403	6.305522401115389
48.0	4.0	2852.868879580459	5191.856676768208	86.0772061899277	104.10673858716855	6.290920797937218	1.4613411479206992	3620.77437992254	14.189431734119657
49.0	4.0	4859.353740657774	3079.5561904205006	137.75180560671186	477.8176630032257	2.3987709103056014	1.373340976717938	3197.8272267837	8.684018893680527
50.0	4.0	6251.171814588303	3391.925948757197	126.71706586386776	581.858408284853	4.795961924516771	1.1899622937779242	2400.847846714453	6.380276378092721
51.0	4.0	6525.8013997374055	5107.802901116267	136.59272613739074	818.8623326350524	8.249187476082476E-6	1.2510161190394367	2653.5303727181035	5.714047370804845
52.0	4.0	8609.625845749695	815.3977869897759	101.60107701895022	211.17939964734916	6.818848741281955	1.7070105285648138	4940.496964950644	11.507083940844966
53.0	4.0	8702.225168225319	4263.588343384552	73.2356591582981	89.22859015929735	14.387158426551501	2.4316799248902514	10025.61576589976	17.771977575668565
54.0	5.0	343.5489516093345	1793.467990941408	62.26743607724083	110.70191484726612	6.239545991787915E-6	0.8892006749527114	1340.598471238604	6.938089465069729
55.0	5.0	211.1614031484774	1847.906587002261	73.42786012218684	167.2933060582321	6.239545991787915E-6	0.8892006749527114	1340.598471238604	6.56028817124396
56.0	5.0	206.13360647235555	599.8519737364209	141.43847125625888	543.0257863740798	0.5308209424863934	0.692499267385072	813.0908089534926	6.700337858125975
57.0	5.0	282.54904844705624	437.95491347850907	64.4650288696256	106.86911212546671	0.5308209424863934	0.692499267385072	813.0908089534926	7.010653767934736
58.0	5.0	436.57879630839244	499.7717588156497	79.20260116078065	182.1254474537913	0.5308209424863934	0.692499267385072	813.0908089534926	6.493779380856317
59.0	5.0	1189.0795502960866	2707.3017547175937	150.64437498018464	802.2061696470438	1.4567064669467604E-6	0.9515927074103108	1535.3321300468085	6.092309904782302
60.0	5.0	991.6279950972528	2672.1923786651028	88.40427976304241	194.5745957656115	1.4567064669467604E-6	0.9515927074103108	1535.3321300468085	7.643581153131425
61.0	5.0	2235.678566032484	3400.852466107389	77.82539471033488	121.50944796776817	10.044479829988365	1.6261956393932078	4483.77510801013	11.37280285052951
62.0	5.0	4585.6191957903575	5338.129287343978	51.97691091016765	48.6184656856711	2.036946678491446	0.7357154121160552	917.7363742177278	8.890740647312327
63.0	5.0	4968.377448404062	3005.706773439501	278.75042747470104	2319.9510179055596	4.076422020481486E-6	1.6132929138264986	4412.909799478961	8.261171910351543
64.0	5.0	5188.026280526641	4256.140226676815	71.43332081449509	208.34097969783343	6.839610269521428	1.7735478858323	5333.153393206603	6.910113236730683
65.0	5.0	6238.917746088032	3397.404402985902	103.96089832782745	212.87225722007153	5.694245290758292	1.077498671028495	1968.483249734963	9.335239553291865
66.0	5.0	6426.633810582704	5011.471153647143	54.66733941822681	104.24272257053603	7.050891433915676	1.1191876646891121	2123.753301412499	6.525968182944011
67.0	5.0	8114.270190340515	4616.4279133240525	95.80366526032951	387.2323388297904	7.259164342141375	1.9219979157290608	6263.312229191311	6.9862501986035275
68.0	5.0	8547.74018209812	836.8985200920279	84.86394151244453	171.25670623390258	3.100461521056695	0.9972657810966692	1686.242659859102	7.9983167622217906
69.0	5.0	8399.647006313166	889.854521877481	50.95300620369227	84.42920030536179	3.100461521056695	0.9972657810966692	1686.242659859102	6.6338769784955245
70.0	5.0	8824.678714024394	4711.968687585549	85.96233445404522	231.69488762166242	2.607027625885857	1.1625715345787127	2291.593637012125	6.998824216580446
71.0	5.0	8687.333755996013	4575.632633031459	60.69852381823385	128.37197235572745	2.607027625885857	1.1625715345787127	2291.593637012125	6.580050057786198
72.0	6.0	2225.822806461397	3409.1956115549315	121.97895053471805	377.67803996683045	5.508688870404543	1.3234463724135739	2969.688745057635	8.49411044350696
73.0	6.0	4290.269837483656	306.05544903339813	62.796032720755235	74.69882143092946	10.410193505745903	1.6821595908438522	4797.694933796627	12.19884061501304
74.0	6.0	6346.144864488429	4950.441168144026	118.44537467442574	277.667382528074	5.069961231848471	1.7168951802482568	4997.8797210389275	11.854932419817345
75.0	6.0	7066.404451734089	4189.375778821716	91.5363618795925	307.25008163363515	2.635342869824183	1.0262602539392338	1785.719561749097	6.09489052579023
76.0	6.0	6931.784395334268	4025.1423986758523	73.02735129149283	111.357680026221	2.635342869824183	1.0262602539392338	1785.719561749097	8.84108883613226
77.0	6.0	7143.650596280023	1229.6670494936493	98.10263707035477	158.38778089541248	7.425914052788985	1.140584226974808	2205.73309906903	10.905352663474524
78.0	6.0	7687.763096417635	1994.7228124085623	88.74020515442004	219.88382353412788	2.241580371284854	0.623966673710393	660.1171657998719	6.522783117431864
79.0	6.0	7777.760565685846	1834.5896773813924	63.91839385173946	107.25767799780128	2.241580371284854	0.623966673710393	660.1171657998719	6.815031328830112
80.0	6.0	8129.470721665763	4641.676750955204	82.50494995589202	375.15309963810694	1.4330291763539073E-8	0.7557012274456584	968.3542059781045	4.565960942318092
81.0	6.0	9036.055590628648	4703.2593539721465	103.62685345783296	221.41435330113433	7.171173122910651	1.5548632869849148	4099.044713476244	10.809255371083623
82.0	7.0	420.799894976916	2532.2728261427987	120.88472775806991	327.42366878863373	1.1488974633361198	0.623744923528254	659.6480538099001	7.373854705612293
83.0	7.0	544.587960677935	2548.2494292170404	35.086889284780554	27.412749151576023	1.1488974633361198	0.623744923528254	659.6480538099001	7.788571489355478
84.0	7.0	512.6514708175035	2653.2212240627387	50.66228002909743	31.06580692172529	1.1488974633361198	0.623744923528254	659.6480538099001	10.947149375847655
85.0	7.0	4457.0032660495035	245.81589980627209	90.62643918318008	149.76715310928515	3.831751251967912E-7	0.6664371308781579	753.0596718661402	8.478293041703065
86.0	7.0	4285.468337145565	161.5917531147097	203.860420161894	1186.1814573782437	3.831751251967912E-7	0.6664371308781579	753.0596718661402	6.454467517559038
87.0	7.0	5091.716475549423	4296.345202322821	129.79807560949405	562.4199475400857	4.0680200010090225E-6	1.0053481950282428	1713.714322000725	6.406346913646949
88.0	7.0	6039.973937135106	3604.042164181426	68.77572599936477	88.96924844001033	1.0583541268980092	0.7922818968330786	1064.2929059084327	8.730487215485732
89.0	7.0	5776.142139702669	3471.648659645517	152.77147712263294	498.7426019915227	1.0583541268980092	0.7922818968330786	1064.2929059084327	7.967197755922683
90.0	7.0	6244.931630700235	1945.0022959057387	232.82082833770187	1407.997755074116	3.2793880526405134E-6	1.2458773214156749	2631.78831397361	8.120863430740926
91.0	7.0	6957.383358371169	4083.3723707556182	80.90362373583956	125.58022791947053	7.505587965419176	1.2972095655696014	2853.110041383862	10.38374369964495
92.0	7.0	8168.656959570032	4667.341731219153	169.51627403387528	1114.7601075940947	1.2359250646390099	1.6109104311891584	4399.8819532314155	6.81297645022409
93.0	7.0	8580.423812247494	904.4217884582487	63.76466758880109	93.55102788553239	1.5018670976978873E-8	0.5556984221100425	523.5778053791073	7.230170688490321
94.0	7.0	8709.081174334453	852.8590739467604	57.284578356035055	95.81167453009483	1.5018670976978873E-8	0.5556984221100425	523.5778053791073	6.3555166499224365
95.0	7.0	9020.345715790596	4633.83544668113	77.78450851242997	122.33189072746144	3.9749606399438604	1.3604889087096061	3138.2551433845724	10.231270546931842
96.0	8.0	1001.7635946953196	2686.301886170605	71.41472391636896	128.65093983600735	5.694784573259202	1.1936742693331641	2415.849652636792	8.222503161443932
97.0	8.0	2821.224081376095	5161.435958600532	165.84317393394522	1050.1294525554918	2.135776919227674E-6	1.6848351224888694	4812.973281923757	7.03471634617717
98.0	8.0	6178.879682413559	3494.4276397814233	55.46693400582258	106.63523014685758	11.869837685212623	2.205594358877603	8248.016516253372	8.865734772860781
99.0	8.0	6174.265801338647	2076.614799952186	228.89126885854014	1552.5975612869756	2.661720097737879E-6	1.2009547786801502	2445.423934608538	7.305079225708417
100.0	8.0	7015.843041711621	1261.2718324712334	76.0436449569405	100.29627384182528	8.047784086624752	1.3739513773041974	3200.670483481277	11.573536137910688
101.0	8.0	7130.306082589183	4755.734394449273	158.62151992245185	1190.4108747610937	4.4083799711866525E-7	1.7355847457061553	5107.285595109217	6.1047356684354455
102.0	8.0	7748.44593356406	3717.148500250423	85.14623707522013	279.2818466315536	3.5141772028478804	1.4180563808705111	3409.457130347786	6.533396648912881
103.0	8.0	7676.04906892597	3854.4280395085857	52.99028787115789	94.25585311608917	3.5141772028478804	1.4180563808705111	3409.457130347786	7.270418994763119
104.0	8.0	7977.648238947939	5380.837375338191	175.62456825031146	1428.935129170217	5.60349769517825E-8	1.21173474945815	2489.511496119808	5.462078135100621
105.0	8.0	8230.636898382705	4700.117901880505	88.22319904406139	153.66024959651585	7.790684461162785	1.3377749953342952	3034.3410034789435	10.312047983160431
106.0	8.0	8843.935386161082	3826.9117634763475	95.8854469984932	95.21293949847436	8.536990506232588	1.0490348478796596	1865.8557609422196	14.842237236958878
107.0	8.0	9026.421520936701	1053.9073285909415	40.943363411625924	37.34313217863043	2.179561751081449	0.9969310338163199	1685.1108425758998	8.567447880162483
108.0	8.0	8794.002404974957	1092.4851194461694	49.56047951204148	50.32868642257922	2.179561751081449	0.9969310338163199	1685.1108425758998	8.967964683578156
109.0	9.0	1207.778432605518	2622.875154341021	58.25437304132175	75.58370559377673	7.155246053861131	1.4592390351272102	3610.3650366605634	9.910361236658959
110.0	9.0	2194.6765726075087	3367.4141256638427	156.42727857442	510.7953247677741	2.766557287114648	0.7617905536978815	983.9417833038029	8.004242875213263
111.0	9.0	4271.891088251865	251.5507552577309	187.19974609989552	1364.4310449436707	2.8446455095137937E-6	0.8300740762564404	1168.2396723549389	5.586729555329087
112.0	9.0	4457.996942780324	100.51866888359739	64.53692730735507	137.5375615966286	2.8446455095137937E-6	0.8300740762564404	1168.2396723549389	6.250582357017136
113.0	9.0	4363.123195195505	5532.6939714183045	57.419134733384105	68.80338012430336	8.82067198185364	1.5113940316624543	3873.0548117336575	10.61984877291365
114.0	9.0	4897.074029304432	3139.085557213051	105.78972689180014	328.4800078210361	5.676409395319276	1.384677691320756	3250.8402469796442	7.812949570721421
115.0	9.0	6310.2394980425815	3308.9194827118777	139.23294185657673	622.1449625386091	9.290790197891475E-7	0.8424164402730292	1203.271090671912	6.294998900408021
116.0	9.0	6151.287494635442	3332.8341195314256	48.47933973242133	84.3930275689502	9.290790197891475E-7	0.8424164402730292	1203.271090671912	6.0394907051986815
117.0	9.0	6229.639032209613	3429.8275685475783	29.710677742225393	13.563130229461986	9.290790197891475E-7	0.8424164402730292	1203.271090671912	10.667092644293723
118.0	9.0	7077.166353045806	4086.687197823798	127.85461406821405	359.48351659565645	6.777343795405966	1.3488384690551467	3084.7368707562982	9.520898645483623
119.0	9.0	7179.735262047933	4763.738903703069	81.23783479604404	177.08546806140583	3.3600015300491606	1.2727779222458067	2746.6511532417976	8.061468631598379
120.0	9.0	7119.540173297298	4609.63122809607	50.96793644316323	70.82646872730865	3.3600015300491606	1.2727779222458067	2746.6511532417976	8.065405024529452
121.0	9.0	7758.541066847522	3726.833252185668	180.95951171646215	1530.6632596404102	2.9012153962760474E-6	1.8875276227759927	6040.781076003079	6.393467543849551
122.0	9.0	7929.964662700139	5393.6084483154555	74.55052940123214	148.09600760421864	11.542325779485344	1.8015941193562757	5503.160109828948	9.644335829287156
123.0	9.0	8805.946872302227	3736.3547264806048	64.50598643516085	149.60919669858674	8.480912478461644	1.3900498070755771	3276.1136623318894	6.836965731429555
124.0	10.0	246.21175012302425	2360.4508998078018	127.71349063590024	306.02225968842436	4.287828450023064	0.9382328202259554	1492.5176616785013	9.142070157941289
125.0	10.0	2154.268755625705	3485.5838427674457	84.80311136284472	199.26135755901592	3.1012919504998004	0.6187530381588142	649.1318612326083	6.5497567021068255
126.0	10.0	2077.7507489415793	3363.3058627529626	86.52893437826519	231.34089275513665	3.1012919504998004	0.6187530381588142	649.1318612326083	6.15548818289076
127.0	10.0	4433.704976970502	143.3302841515946	80.56807630553448	166.1732901414416	7.326622925857944	1.5876850193120449	4273.925339347716	9.263368336551874
128.0	10.0	7254.9110126308515	4746.2949816308865	117.80790778098557	552.1758107688793	4.30133006515081	2.4788424641585753	10418.28159666685	8.459357234206694
129.0	10.0	7711.146631190593	3642.121668560168	85.19200376656354	242.38351463266673	5.729347358876704	1.7857943762295316	5407.059382510864	8.039348189406825
130.0	11.0	427.778347995981	530.1530540262937	59.13530339048795	129.11796165881313	10.14848275315939	1.3464886546784995	3073.9983792981957	6.651705449349679
131.0	11.0	2375.7117299704732	3538.3619872487916	69.36599676054867	91.74643186798437	2.9564129082609525	1.106955594319004	2077.5842111390048	9.71584391906503
132.0	11.0	4068.1626130479344	754.0530246386302	113.53317764550604	296.0133142878431	4.70631574752155	0.9644741842376544	1577.1734308298805	8.06782612187111
133.0	11.0	4195.498169726479	181.77181538732702	107.64192096361265	240.604235311929	1.245122806243529	0.6026664931577459	615.8179307295795	7.67427173964976
134.0	11.0	5161.802847543082	5023.17372341777	76.47171229435762	131.92660200376903	1.417036099645627	0.750815753151023	955.7955178392882	7.669410949024217
135.0	11.0	5015.385700637162	5093.903508120156	56.41033100103322	73.36140134901501	1.417036099645627	0.750815753151023	955.7955178392882	7.640504916704789
136.0	11.0	5972.171509384614	3489.998720034157	52.5165784715577	60.65743287813074	7.6850525746456535	2.342704850922181	9305.36452970541	13.532934201537097
137.0	11.0	7195.279258713458	4733.5784098551285	107.03364504733055	204.62115461969174	7.658190790061772	1.5358797756506632	3999.5642801910008	12.028061661812849
138.0	11.0	7193.1499890346795	1789.6969861111213	92.44789847268363	284.6646094658572	5.442463774541454	1.5307733402347186	3973.0132851071185	7.465317137428404
139.0	11.0	7839.123928093068	5281.1680796832325	88.90236171538722	326.2573825120278	3.9079696860871804	1.4486978481384178	3558.3926404659564	6.276506391231509
140.0	11.0	7999.547394547613	5356.681017525414	75.00552767425417	189.30821361162506	3.9079696860871804	1.4486978481384178	3558.3926404659564	7.25700027074946
141.0	11.0	8278.700172584178	929.5976642976931	59.26263053646255	115.67756688531387	8.565843623792802	1.5355713070757329	3997.9578794671115	7.596127571800583
142.0	12.0	399.29814250209495	581.602467100048	110.61389117334629	726.2767873280494	10.942017391693284	1.8419966734815507	5752.755554154589	5.341087562953814
143.0	12.0	1238.1441926379027	4829.316056326127	50.98118317110223	53.04449692931337	6.444256561283805	0.989355879321083	1659.599575827421	8.957354891058188
144.0	12.0	2008.9738562558061	3353.9659729305686	314.5404570674506	2986.8796483091287	3.5959592442664308E-6	1.180944709742402	2364.599899312617	7.166352538051855
145.0	12.0	4000.358004250424	722.2622967304262	185.03047140586116	987.3613690150235	3.035313241326914	1.3015967185509527	2872.441068158774	7.68417572186665
146.0	12.0	5081.573321577663	5060.256565362729	64.09968224413082	70.78662202918103	6.8518979805732005	1.2538612241135656	2665.613525007274	11.110762703905241
147.0	12.0	6245.2926139373885	1826.3647142819977	82.72433673896238	119.14083263493347	2.9559516075731707	1.1861101915266785	2385.3291328015894	10.679358165420249
148.0	12.0	6415.773413453195	1939.4203117265429	49.00924892998772	59.9215143847053	2.9559516075731707	1.1861101915266785	2385.3291328015894	8.35915669662695
149.0	12.0	7051.473181010785	3987.9007342119858	194.70988771343778	1872.0446493097804	3.0652483029574385E-7	1.3795044009756023	3226.611691715008	5.442061543846193
150.0	12.0	7176.9257911035265	4694.945934025245	66.4063810542456	158.12737101428942	3.09365391518545	0.9746165894126412	1610.5189395808814	6.146317370170096
151.0	12.0	7044.633111125273	4453.652431290396	124.32719970549931	288.371202330691	3.09365391518545	0.9746165894126412	1610.5189395808814	9.30746483187326
152.0	12.0	7266.805423789092	1699.940874965796	10.37774331882175	12.579219181806629	1.1899257166946604	0.5975811694460711	605.4691851155916	4.784378201162207
153.0	12.0	7096.151443589888	1716.2180160777543	55.290700582136665	81.76921877398864	1.1899257166946604	0.5975811694460711	605.4691851155916	6.74325294849107
154.0	12.0	7184.07216281074	1611.523082303303	32.873127222246346	22.76290612536882	1.1899257166946604	0.5975811694460711	605.4691851155916	8.048581913938124
155.0	12.0	7250.392908842766	1852.288193563175	33.326201036292886	11.297755032752853	1.1899257166946604	0.5975811694460711	605.4691851155916	12.446027526389432
156.0	12.0	7727.629759930545	3767.8358033389336	79.8330921490261	203.68024479918463	1.983711643311813	1.1734084380859313	2334.51490622028	6.940386572799822
157.0	12.0	7727.993754925258	3915.640491015365	54.306792978100134	72.72155586294784	1.983711643311813	1.1734084380859313	2334.51490622028	8.359270623982308
158.0	12.0	7790.525710827235	650.6501600455562	105.98743444811446	317.4125582704593	8.46397509043703	1.8264021065879208	5655.76083365128	9.25036445252751
159.0	12.0	7852.972228682768	5285.794984592691	87.29675672705272	299.0731082925056	9.805502830487237	1.3784842111243514	3221.8241278777377	6.381618407144487
160.0	12.0	8213.056299842796	899.5041314435849	73.8237533845188	184.91153341030764	9.16565987614878	1.8778735105682418	5979.032427787954	8.173806816209305
161.0	12.0	8732.569672361127	4690.681643458176	95.64942938894748	291.5946949747765	7.870415846845575	2.175291380533848	8022.932073463895	9.343759168729061
162.0	12.0	8932.485599630154	4088.8536301323174	147.83616578110127	564.0115631373415	4.635242671610992	1.764494135194734	5278.842149379925	9.725775381310225
163.0	13.0	391.83725546373375	2333.580794146712	91.10080086137303	132.26831933144427	1.791646958652234	0.7392603909590891	926.601742436605	9.467613503910183
164.0	13.0	222.21103474674067	2279.5507402662083	69.11483648800348	62.61708399339775	1.791646958652234	0.7392603909590891	926.601742436605	10.811065594267268
165.0	13.0	408.42793116744787	591.2163741852877	227.56505803521068	2413.5748909267286	1.7320391236812913E-6	2.0875192932160416	7388.561345643166	6.734764184630765
166.0	13.0	1756.2928765278164	3386.1520834424878	103.40839327859143	76.09202638441364	6.435627609007846	0.9616787349631662	1568.0440648698068	18.967951747095
167.0	13.0	6473.8894948436655	1801.7772385955795	157.48126503286	1027.736557216838	2.004142708685846E-5	1.1658182211928976	2304.415770732259	5.805413647704918
168.0	13.0	6868.080027027035	3921.8680610119573	48.37912073701197	48.55779371752468	1.482973462714099	0.7157026987965981	868.4874499858424	8.122054352803016
169.0	13.0	7050.494972945394	4016.1097058621885	110.7836253947172	302.0901558202436	1.482973462714099	0.7157026987965981	868.4874499858424	7.159096164447914
170.0	13.0	7013.713652151313	4150.528001254011	31.406379094417122	22.48015462032726	1.482973462714099	0.7157026987965981	868.4874499858424	7.9645308500678
171.0	13.0	7078.16036801687	4480.137834523282	83.4985283226785	112.84433737877251	7.795115420698382	1.8153188512808314	5587.326784753841	14.586260288735136
172.0	13.0	7139.394603544959	1829.943271260045	75.20961052667002	91.23772345081662	7.054472370277174	0.9603427145890693	1563.6902651378355	10.297266193947296
173.0	13.0	7718.882065929555	3930.991597853999	74.6544235786595	147.98374674333778	9.632742272972267	1.52647876517709	3950.752032418254	8.837899537062821
174.0	13.0	7713.017549443094	526.652967614318	50.708159916774925	71.65055057379027	5.2146897029379335	1.332935794523947	3012.4281739976614	8.09479963047853
175.0	13.0	7860.138735710409	642.7525735606722	68.41427614290006	123.05206207682863	5.2146897029379335	1.332935794523947	3012.4281739976614	8.366696398048633
176.0	13.0	7924.677993467187	5176.021498263842	97.45504275566718	319.6082772388208	2.3629438857464073	1.4093759750481651	3367.8439900728495	7.148502447683637
177.0	13.0	8641.012854625866	4751.1879663451755	60.75455592056006	79.19621988589317	11.183268121966245	1.5852142808799292	4260.633615881587	10.661535267804172
178.0	14.0	2024.2852187082367	3309.3842612424664	75.15129989799995	112.40180525606172	2.5216928095068254	1.1007589966029352	2054.3892071247446	9.388724209149338
179.0	14.0	1773.6002903326707	3367.4436761098896	93.82655227139176	238.05633089546396	2.5216928095068254	1.1007589966029352	2054.3892071247446	7.576434941451325
180.0	14.0	2447.4355824054437	3527.222101916581	83.37709058413049	185.69297112857222	6.713182616111144	1.2909300418128076	2825.5542653939815	8.131885351095633
181.0	14.0	2852.267481581531	5212.596731081622	163.9368315997947	1018.5497813349921	1.3309649385672134E-6	1.0943305212326324	2030.485475034619	6.038366142698829
182.0	14.0	4862.0648626066895	2945.127821267224	289.68447248079235	2826.42924759922	3.2073746684746647E-9	1.7873926104176792	5416.745738961727	7.949966276808763
183.0	14.0	5391.910189898654	173.04993908884114	58.72334917920838	80.59926514508145	7.902685209277421	1.3242136876767874	2973.133309482203	9.115848782963536
184.0	14.0	6420.227592867499	1766.530462836065	89.97146818486979	196.3102638632175	6.341820830787456	1.3053912275534199	2889.2133768753674	8.749147621807937
185.0	14.0	6979.874583391345	4086.962727360809	94.04940108257256	201.95895599787673	7.571056354847866	1.6203329628976588	4451.504035362718	10.221956983000068
186.0	14.0	7297.52227188344	1824.7228769223873	103.91379202393269	202.23838013014736	2.4962369375397584	1.0280826424943335	1792.067199666987	9.489647915511444
187.0	14.0	7133.8630197582	1820.9002843621417	75.87514314681749	193.09620201563683	2.4962369375397584	1.0280826424943335	1792.067199666987	6.471992034891537
188.0	14.0	7291.1875572214185	4610.692419863742	75.0803564020384	181.94067397786316	8.826516572275303	2.0088326344893304	6842.042183947689	8.829648066033347
189.0	14.0	7791.727325108437	5319.767561956522	64.90178275686499	158.66463294003364	3.4134308138435254	1.3072562591897692	2897.47505261637	6.478057639033881
190.0	14.0	7934.970945868549	5255.018483780763	78.57837147930391	161.19357361562768	3.4134308138435254	1.3072562591897692	2897.47505261637	8.317556975303072
191.0	14.0	7827.53107020886	5162.245222842921	51.244985179997904	123.53651060086332	3.4134308138435254	1.3072562591897692	2897.47505261637	5.644162415238669
192.0	14.0	8181.042355265289	935.6618350398664	70.1961886160637	160.07855586512326	1.8192695433003043	0.5101582196034399	441.27366950306606	5.9001992617230306
193.0	14.0	8038.380284472983	941.8512517908566	53.07034435722696	39.38768193645929	1.8192695433003043	0.5101582196034399	441.27366950306606	9.580655992555142
194.0	14.0	8316.570906718616	4633.545893674425	119.89296530404839	449.33293124641625	8.82888903417143	1.5126959888561182	3879.730400704803	7.75866915761243
195.0	14.0	8855.272885791132	2612.266032079863	153.22864772182774	900.1743484413475	1.884071387693634	1.5962217284799303	4320.009222045029	6.84593161442088
196.0	15.0	247.96732722089376	2303.713596144703	118.77351770309166	494.96067015152664	3.797415392039057	1.3955416173326913	3302.0513454026764	6.902802416846508
197.0	15.0	302.30642662113274	511.07631470662426	104.6344392177932	295.03466643021216	8.738100260813956	1.9548423791506995	6479.205108610891	10.010460409912739
198.0	15.0	377.0643661709828	2976.4452646878012	119.02665218580934	240.48337178119775	5.561997284916537	1.0544467198250942	1885.1569675632172	10.270267792660208
199.0	15.0	2323.3622108308427	3596.3270203496177	65.64397623759368	165.31800184321241	9.036989287603012	2.22191262757742	8370.515242381993	8.183652297774989
200.0	15.0	3155.1793331550543	4163.564042005488	167.02265586297705	1077.789217511061	1.9015246655987374E-6	1.0152593452091947	1747.6557717036794	5.852230299191231
201.0	15.0	6289.859879841016	4953.165624607246	64.51672054231396	75.40237562943541	7.115271254844561	1.15085747588934	2245.646154975993	10.270339677554283
202.0	15.0	7136.796926663195	4140.28809520745	153.20933856912302	780.3246554752426	2.1231546485962473E-6	0.8990749551088716	1370.5352793512493	6.2445898992753
203.0	15.0	7166.465989896447	1913.3946786547435	155.177319240913	1066.3955584535236	9.641680917692048E-7	0.817681395908322	1133.7098715501484	5.176416685432891
204.0	15.0	7301.315994505449	1760.0312897429947	50.92366234480609	64.39753272410454	9.641680917692048E-7	0.817681395908322	1133.7098715501484	7.475603813558408
205.0	15.0	7149.311098078025	1808.8361877501873	43.39167659652942	53.39496322143114	9.641680917692048E-7	0.817681395908322	1133.7098715501484	6.959845310447505
206.0	15.0	7756.237948601207	4047.318476552758	70.69172565730175	131.75292599734559	8.621516538488573	0.9646114090962425	1577.6222615034421	7.4274705898574345
207.0	15.0	7885.176930226089	5279.476061991434	95.53999877336206	273.96530802338236	3.597400440538231	1.3293241592624734	2996.1257197084806	7.567049853827277
208.0	15.0	7819.500915919648	5078.645162316213	80.53240740961911	208.1356826497126	3.597400440538231	1.3293241592624734	2996.1257197084806	7.237794959354489
209.0	15.0	7932.982906031807	688.5308996471123	79.24015050540538	139.87099677577845	7.959985740726854	1.842727639568907	5757.3222328038355	11.288486741314161
210.0	15.0	8856.788006651219	2508.4780476517158	137.0279230133913	284.71158226563017	6.834256532412656	1.2419826964923972	2615.347055410539	12.093590818805623
211.0	16.0	420.51007522508905	456.59470588841464	104.48941116140767	376.14771064776374	1.8974925792674884	1.2219140600589184	2531.5094997530864	6.666007286571311
212.0	16.0	270.6964267164665	559.77046944421	89.58784246512744	383.0873830322299	1.8974925792674884	1.2219140600589184	2531.5094997530864	5.403252714991594
213.0	16.0	1231.568517474549	2601.480921223299	79.85236256671192	99.40547157210737	6.738897082813663	1.6166115461408332	4431.079988397144	13.91550716237451
214.0	16.0	2051.106289491391	3457.563341836875	136.30340682572893	306.8968272954481	1.1813394706986147	0.43104434635869915	315.02291342629275	8.318594198517903
215.0	16.0	1926.7667940011258	3345.4199256684865	41.93914277292472	26.15486004156176	1.1813394706986147	0.43104434635869915	315.02291342629275	9.16358454195689
216.0	16.0	3133.185489931246	4135.253781160455	80.83312891688293	143.83199815971062	7.779576639833345	1.891705735835778	6067.438718294294	11.591796364815043
217.0	16.0	6506.638528157995	1853.1326314334306	103.38303360760365	151.21370093213457	6.965228850969076	1.1207083152710708	2129.5283483887633	12.098623778111744
218.0	16.0	7049.9196835935945	4081.5022429800333	90.52585951333964	250.95489806312293	9.244195136899474	2.11583180720296	7590.327598000648	9.489889230384096
219.0	16.0	7291.6831971079855	2018.113793328981	57.28727169837145	63.32475002252469	6.6739151203577025	1.2953318829842069	2844.8565124708834	10.398888383624197
220.0	16.0	7999.563212890625	615.3179998474576	92.90432628022113	355.14708443805654	2.481098472741282	1.327089353683022	2986.0602601060928	6.095487974350279
221.0	16.0	7917.4430222420415	754.8260191445736	51.52365054995294	77.42892574827087	2.481098472741282	1.327089353683022	2986.0602601060928	7.819976315833666
222.0	16.0	8567.334502431502	4106.505543925255	147.09289370234126	732.3788045584175	3.897675301891831	1.925537386052636	6286.401973492742	8.259417622524822
223.0	17.0	381.13892112195725	577.4258795516828	183.6243183057643	975.536081732123	4.241160311475343	1.429899339312028	3466.6433878108423	7.9847128835310714
224.0	17.0	1200.5339801652635	2668.0637070711823	82.02356624077454	152.39778323214838	1.9129912394623045	0.8742991413002349	1296.0398074561042	7.937155327282563
225.0	17.0	1944.154702990807	3661.948088304806	52.06587255703429	58.34536174622095	2.110658064905929	0.5900512392857382	590.3066716861886	7.642736072017026
226.0	17.0	1927.584794987758	3481.973626857632	63.46068911909825	80.06901429369658	2.110658064905929	0.5900512392857382	590.3066716861886	7.934803799076549
227.0	17.0	1777.951564686409	3617.2333985617997	46.185228908817756	27.102235732080793	2.110658064905929	0.5900512392857382	590.3066716861886	10.52742509276105
228.0	17.0	2963.407941068581	5112.429946092941	69.87390629644102	80.23751483729886	6.995056768562214	1.8964184019807002	6097.707093890392	14.873025599842517
229.0	17.0	6372.530643566697	4916.598634688231	116.77501513923832	365.2749522806658	4.598689127631661	1.609727890827309	4393.42457587749	8.98375718388791
230.0	17.0	6549.006264216863	1863.3966272044122	186.58045113385947	1633.9692501373152	7.641856001546027E-7	2.0713162580443307	7274.322084972855	6.674145818492679
231.0	17.0	6982.904894733466	4069.7832917835913	74.22657213100047	210.5308626289793	1.9232769223300987	0.8748737214569474	1297.7439065251306	5.76486727769749
232.0	17.0	7012.589073980326	3938.7111552887227	57.139562133390854	81.99561912997606	1.9232769223300987	0.8748737214569474	1297.7439065251306	7.508845128942262
233.0	17.0	7815.217816242048	4980.397477573804	167.9069451894665	1403.3188589428705	6.680890358655007E-7	1.5880036192268183	4275.645960276265	5.683719377547372
234.0	17.0	8038.756126446571	4393.328961268644	165.92087770517233	2674.958555504251	2.2643822273258883E-7	3.362247729404619	19167.3646146889	4.957755539359771
235.0	17.0	8657.824869843971	4097.153800891674	126.17687245553188	455.79440524121304	8.348350757304033	1.2827567406656284	2789.888509708293	7.691620886049569
236.0	18.0	2859.9612315015315	5079.726246241434	117.56607251926708	430.23596082296757	4.2063386495312765	1.3174159048235512	2942.6868044551097	7.3356416830079105
237.0	18.0	4324.979005585525	173.98633061178822	119.82128496138988	377.97916398576007	7.003628561662896	1.8445810802548066	5768.9096447188285	9.836531450702005
238.0	18.0	5043.864407865178	5075.614925538884	63.158443101578875	189.17453424046494	4.634960698713841	1.5377604653125028	4009.365231661238	5.874237648914355
239.0	18.0	5185.395542026394	5052.604525974935	63.86970375147761	133.9316741785204	4.634960698713841	1.5377604653125028	4009.365231661238	7.604693401616582
240.0	18.0	5601.1156519614315	1516.9150993451349	100.91553551566707	307.3085823049741	8.091319104605418	1.3012989320871897	2871.1268727308225	7.470019255888774
241.0	18.0	6224.142725697937	3339.9198913226764	73.13810514121323	248.41529866369282	10.446106990989987	1.9893631755783798	6710.059736175806	6.636169123188172
242.0	18.0	7037.648399634722	4068.2267139755163	89.21424017465066	139.47886562778433	9.062582756314042	1.1597727345399422	2280.5732523643774	10.504773912536633
243.0	18.0	7905.32554749279	4903.545312174966	68.12464758932371	121.54368390013346	8.351644769067375	1.1931225596748254	2413.616978472942	8.017855171705824
244.0	18.0	8068.865084630734	4357.101246403846	128.80778944863232	289.5534362001764	8.282767912365294	1.6671787161063485	4712.621408320503	12.89580119558573
245.0	18.0	8723.03058250589	4147.448718937356	63.574528946285696	81.83136987009837	11.685513870538301	2.073122101055309	7286.9870950983295	13.269275001456364
246.0	18.0	9134.73905818592	2004.8868832721942	115.47812899960964	522.9034176952034	8.53260106648946	1.9149581153299522	6217.514345672462	7.359777215111207
247.0	19.0	225.84519211250478	623.7316152178375	96.31060849078969	316.24758428701716	10.990486668236866	2.731612359232228	12651.335570095176	10.302036886297508
248.0	19.0	1996.9374536066591	3566.0216488846545	120.86140693570275	264.5470350868751	5.602086398112337	1.653316821035021	4634.580243084777	12.444724841648272
249.0	19.0	2743.222320779464	5147.503068846107	128.23326354574542	418.48340568721454	5.176349394329926	1.4991218850916739	3810.413664071968	8.996057283128142
250.0	19.0	4029.905765027672	557.1098998663151	219.42605627922592	2238.4449188904923	1.5202416632119466E-6	1.3810214348874847	3233.7089880651356	5.662934826684946
251.0	19.0	5107.000732855791	5097.22158932615	101.32367038763249	378.6903750422091	5.857459925152215	1.7698584092643328	5310.987565859518	7.410873322014834
252.0	19.0	5224.858849882953	4392.285948069783	209.15436594648938	1752.3240539499886	1.4919095975890306E-6	1.1082679744504096	2082.5179993379456	5.84438103015131
253.0	19.0	5628.49270976535	1460.0023472861917	70.35939190760028	73.80095220307784	8.368014801770526	1.5565317719483236	4107.846598548234	14.10489941366646
254.0	19.0	6078.747486710337	3378.8760774650655	245.58982856812494	2139.32334665309	1.5740533435448535E-6	1.831859437600866	5689.619932086457	7.743157872286883
255.0	19.0	7089.365345892942	4088.988340960487	79.23298259451552	212.00589714037164	7.337889459211642	1.4452983715833292	3541.7121717015434	7.224880741952661
256.0	19.0	7187.759311005006	1831.2049750201036	154.74139159594623	1021.6064475719478	2.660352103587137E-6	0.9340450333423038	1479.2274847341857	5.4132969260669
257.0	19.0	8008.197040893489	4734.9362469276075	18.30967549065615	10.493663833992056	1.5665230854324832	1.0446665277425193	1850.3487735438034	7.872783790007613
258.0	19.0	7914.919287736801	4957.173141535095	93.5153983301609	444.00102217617626	1.5665230854324832	1.0446665277425193	1850.3487735438034	5.012175645367163
259.0	19.0	7813.5972058685775	4762.917441880095	74.19886188327843	184.2057738789783	1.5665230854324832	1.0446665277425193	1850.3487735438034	6.513342999115877
260.0	19.0	8083.936558806682	4404.747136508598	230.76297965815894	2751.0609441218785	5.790676085088085E-7	1.461781726991302	3622.975806835974	5.3786834410312645
261.0	19.0	8644.701107929352	2495.6693849116555	63.755854449142284	114.13653019826724	4.24227990173107E-6	1.266976535039262	2721.6713646849867	7.8320179102253675
262.0	19.0	8790.574746518496	2438.333202224859	9.305763498098163	20.384033524659614	4.24227990173107E-6	1.266976535039262	2721.6713646849867	3.6390867529685558
263.0	19.0	8666.437140264634	4123.280220167562	66.40483903999335	136.95981873328978	5.96646869068986	1.254021541981845	2666.2952028545	7.269501477540141
264.0	19.0	8831.87864587543	4062.4278454045725	61.58554250297722	80.43748480760574	5.96646869068986	1.254021541981845	2666.2952028545	9.532640319189934
265.0	19.0	9017.435857967757	1114.3755846988654	85.6867077129678	126.85710045944407	1.3827214956353937	0.438958109096353	326.6964312070692	8.181337700667987
266.0	19.0	9003.196567280838	953.8051096362628	51.49503159150237	44.09611253989473	1.3827214956353937	0.438958109096353	326.6964312070692	8.50943376421768
267.0	19.0	8923.601885618837	1055.8429933389855	49.658510877430565	44.06261636346929	1.3827214956353937	0.438958109096353	326.6964312070692	8.193599062045012
268.0	20.0	246.62581254335123	734.1751374629021	135.3945628803174	780.4185497279943	1.435639417203669	1.2249263939704076	2544.0065350057866	5.792122625502519
269.0	20.0	415.24572713924823	632.5589613493395	102.04934651234146	460.4057069730837	1.435639417203669	1.2249263939704076	2544.0065350057866	5.667487354011651
270.0	20.0	1321.4041223328877	2746.4536783100802	192.50074302032286	1380.3842771360917	1.192286193376949E-6	1.2551425793770097	2671.091462912432	6.360620080865322
271.0	20.0	1813.3139226540106	3338.43511898221	85.48451198603398	292.4574934225052	2.4042687215915977	1.3361376240594205	3026.9177775409767	6.231267034823178
272.0	20.0	1922.3310309785243	3534.969283882295	114.97829253549095	267.2363882661323	2.4042687215915977	1.3361376240594205	3026.9177775409767	10.100544038238398
273.0	20.0	2026.4279465804232	3416.6462972045892	39.36526266534321	40.502242598208674	2.4042687215915977	1.3361376240594205	3026.9177775409767	8.582180465628825
274.0	20.0	4060.6356672575394	411.30413889203186	107.59752041408149	418.14599440600136	2.7935893295852815E-6	1.1666138271746316	2307.5816957200223	6.363997710397507
275.0	20.0	5537.500583379771	1400.2250343927892	89.27647880787977	162.96394015268615	10.372986355317192	1.9242277027698922	6277.853299451864	12.45741088063381
276.0	20.0	5793.27524246491	4524.5630161464705	243.29837632812496	2255.563504690283	1.2243615611613363E-7	1.2131677219415007	2495.3998780773336	6.193657208157552
277.0	20.0	6051.591585409216	3404.241741374875	86.25213936318046	184.80694765425253	7.075285725478493	1.4639801343460217	3633.8634551651135	9.080781044183867
278.0	20.0	6697.054666161374	1894.0451868727625	74.29008557527946	127.7122560802005	6.873247795817959	1.1340485498437833	2180.5273220537483	8.55111071287818
279.0	20.0	6893.830146906981	1055.302432662535	124.41801300988881	313.6782347387835	5.057936834939877	1.4553760594004386	3591.275236431446	10.544207568011863
280.0	20.0	7592.217360494369	4630.858729639272	111.873938017001	482.1718748855568	2.5497975212525046	1.7890682913358644	5426.903193609526	7.206770215694088
281.0	20.0	7401.639240279981	4718.667215199188	67.38699839154593	157.64923302363707	2.5497975212525046	1.7890682913358644	5426.903193609526	7.84000704427373
282.0	20.0	8787.539159605163	2630.0610305595897	85.47113183421367	329.66381317226046	3.955347645853517	1.78376208059329	5394.7595457926145	6.422839844578738
283.0	21.0	394.85796849387395	680.1911097002676	184.98331472526172	1118.4587619042477	1.1192035161927563	0.8434277013664453	1206.1296122582537	6.2178031066874775
284.0	21.0	504.8359224636928	827.2817914016156	36.153247202614104	26.3887184016317	1.1192035161927563	0.8434277013664453	1206.1296122582537	8.771646592874792
285.0	21.0	2770.5352550959237	5048.814380011893	50.829064415695015	44.93285536030955	3.3375841487866222	0.8178385027602978	1134.0529762379294	9.364214032096317
286.0	21.0	2899.8161051130264	5199.078199356318	56.9655984802627	68.9106551233094	3.3375841487866222	0.8178385027602978	1134.0529762379294	8.201658018397767
287.0	21.0	3226.5674729618577	3985.601702548484	72.56831642043379	110.26859943268136	6.466081890605133	1.3768485014697103	3214.1826298954506	10.035511456388642
288.0	21.0	3990.424614250085	564.6859626672012	103.1065263251613	405.5122736121205	6.439736523716197	1.570090061665779	4179.721705482568	6.839206971748923
289.0	21.0	5192.724006002627	4357.588983926143	138.44465865938477	994.9474159796243	1.4273941108607763E-7	1.8005239838429912	5496.992860235166	5.807865420045919
290.0	21.0	5171.370393857615	5061.009152394147	70.03391841487556	146.60328818437972	8.39408287180237	1.5740526967625013	4200.846114889371	8.221777125982756
291.0	21.0	5499.1859402289	1440.1834563284858	67.58429361642754	111.91694422161636	10.145225884353698	1.9558512544467486	6485.894544862463	10.865973531611646
292.0	21.0	6709.759811654415	1856.3625219944254	114.94225052848759	467.6806139418697	6.847630973365808	2.837932613293055	13655.336137094291	10.245283307680076
293.0	21.0	7418.193762114893	4432.151165973789	35.917856642875705	23.60422776249825	9.05709629939041	1.5168588994676102	3901.113677014486	11.990020752845087
294.0	21.0	7786.705689985076	555.6520977794706	102.08086055919993	357.2261957950158	10.74739308512178	1.4729389840656228	3678.474508243362	7.182720859202782
295.0	21.0	8645.821905638391	4101.176672911196	73.7194764706094	174.82561796625458	10.628039123811174	2.1862263055971245	8103.795415397827	9.324772756255507
296.0	21.0	8863.616763227788	1052.706620520909	143.74627496028603	475.2037472642087	8.193699362558394	1.8099924282216855	5554.586744663383	10.836238691841816
297.0	22.0	169.1486732140434	1165.2194913983194	225.22379758888852	1757.1627441955682	2.6647370677652396E-6	1.4770490531289875	3699.0331667125943	7.110769454231589
298.0	22.0	2080.8480557341327	3463.205132862415	73.38770414132907	158.04267976825784	4.514962618622906	1.7814203941447662	5380.604617376427	8.886287017832611
299.0	22.0	1977.64131336338	3639.6750562766315	68.26317755472552	114.22687074604022	4.514962618622906	1.7814203941447662	5380.604617376427	10.25023077139996
300.0	22.0	2873.073680005928	5313.5902146127155	102.69131477608478	278.2306318530153	1.6315181315198068	1.0275944287189962	1790.3655776009653	7.520187508370648
301.0	22.0	2699.88993692796	5142.437139976499	91.50130490733017	198.70602118686648	1.6315181315198068	1.0275944287189962	1790.3655776009653	8.080167440804068
302.0	22.0	3613.6177876864663	1490.2785959117527	145.6431751624772	689.945140867725	3.8164083312495687	1.275430208155182	2758.1103314181682	7.018748052628832
303.0	22.0	4133.323245441721	541.0171970592314	105.78469083391022	231.68369269445466	6.7880088773611185	1.5767288410875753	4215.14249456764	10.860416192083747
304.0	22.0	5247.499829689285	5065.901105275007	79.28931709491276	162.004412378585	2.2309590454334094	0.889523304065838	1341.5686406922696	7.351708746868102
305.0	22.0	5065.874375587631	5028.143066920414	70.27568208822538	67.77477024017477	2.2309590454334094	0.889523304065838	1341.5686406922696	11.197018192162494
306.0	22.0	5604.874843750875	1558.5589307866294	52.192119545676036	71.49258572616998	3.697722098640554	1.0184011716360408	1758.4742691119657	7.645413512451168
307.0	22.0	5429.313005733296	1570.1813081071573	59.32215620555412	49.75422263890494	3.697722098640554	1.0184011716360408	1758.4742691119657	11.657656486550499
308.0	22.0	6194.333857553403	3401.829286901615	118.22940504778876	326.73855626691636	1.8150067870019497	0.8030145510398243	1093.3143976458196	7.572199268350201
309.0	22.0	6296.954319367031	3338.250728068913	63.99226433607516	82.90048086114274	1.8150067870019497	0.8030145510398243	1093.3143976458196	8.379255191553765
310.0	22.0	6345.653936773723	3270.598873329394	28.308973124891104	22.600554718871088	1.8150067870019497	0.8030145510398243	1093.3143976458196	7.272650918497722
311.0	22.0	6280.0625285768365	5092.194605317684	62.75639601834084	97.99085635993774	7.956159000134862	1.633980789748421	4526.808575852011	9.654806243369473
312.0	22.0	6656.5404367808105	1969.2316578844461	49.38590746007705	68.43579722466558	3.241075525525673	1.191107698459595	2405.471969466577	7.721285805205494
313.0	22.0	6823.140963204206	1926.05682439378	40.968551188264456	41.65247996309271	3.241075525525673	1.191107698459595	2405.471969466577	8.478870099119803
314.0	22.0	8497.696415476283	4186.937506491489	47.19171141260658	26.251205247165384	7.770308139923342	1.3819308332676843	3237.955313804667	15.96266166192546
315.0	22.0	8510.341621876723	3727.451998308119	174.69546628232928	785.5464032140674	3.467647584869772	2.071663014966799	7276.7333817124945	10.770946269497538
316.0	22.0	8817.731145360169	1105.0749042997518	78.53436055366593	140.38209459663042	1.4842720381486219	0.6070200089667512	624.7483757435688	7.323840425890045
317.0	22.0	9028.019490364599	978.3856556186765	52.01901593110395	42.57928342400761	1.4842720381486219	0.6070200089667512	624.7483757435688	9.239520052926446
318.0	22.0	8946.634981389127	1065.7579038123263	40.55164855085904	25.80219441616795	1.4842720381486219	0.6070200089667512	624.7483757435688	9.399103886070778
319.0	23.0	1310.9563169107716	2717.2708547319126	100.38258157605215	238.4254523011773	4.23625769291006	1.0453002933576894	1852.5945488370212	8.135359230983115
320.0	23.0	2057.5959292356292	3331.9362811640594	189.62231948333988	1672.0433265594602	6.582979170815188E-7	1.4014036153267013	3329.8510919212545	5.691869388564081
321.0	23.0	2770.7047791267555	5154.418633885432	169.27773159081937	1061.3950045235847	2.2324761428091654E-6	1.4077361997208258	3360.0511528183947	6.657282950487146
322.0	23.0	3498.747547506482	1465.7310018327435	107.21639510121881	206.11627811735914	1.7751153897472196	0.7263754546111276	894.5828288063548	8.724630856002042
323.0	23.0	4158.7564056357005	506.0920651397565	176.6743895976357	1243.2655391461249	3.119344447454064E-7	1.542143252193623	4032.2521460068765	6.561485617677792
324.0	23.0	5205.344603730031	5094.372337386008	140.29472780366018	426.82247827541863	2.7394358853428638	1.0097232529307747	1728.6336099670734	8.50169065094912
325.0	23.0	6176.84734406844	3345.244176356573	181.92163152911078	1625.8625535681729	0.7144254370040232	2.1032977975337097	7500.665039114105	6.4989195349039095
326.0	23.0	6391.942089082042	5125.198372360079	70.20639682399045	67.756256423218	7.722273466965658	1.5925829967771008	4300.335968150625	15.322049691436108
327.0	23.0	6648.013624440809	1808.943913428093	84.0542549695171	257.573613405026	5.713471140271046	1.1063591094168859	2075.3457949921535	6.249197571014628
328.0	23.0	8488.531279034958	4116.840917162471	40.014081985740276	44.82298594578133	0.5392722658824389	0.5965101249248387	603.3007657059577	6.711769134620356
329.0	23.0	8637.151386314534	4115.299004467438	46.21213363882937	36.45714156445218	0.5392722658824389	0.5965101249248387	603.3007657059577	8.8269888558829
330.0	23.0	8525.654112893004	3942.8448819769105	83.99679320570213	114.18808460379043	0.5392722658824389	0.5965101249248387	603.3007657059577	8.91444385440583
331.0	23.0	9024.640435029833	1117.4048841008841	189.7226530879519	1090.7605060692313	1.2644015153469528	1.927642461780222	6300.154586935904	9.012354804322904
332.0	24.0	2120.0855163249657	3354.2743844518973	98.47223376007479	275.8087255821374	2.3650910975101023	1.4127316264391332	3383.900408520648	8.068331759048975
333.0	24.0	2793.372252392243	5279.440188751548	44.70623483213644	62.43591297750759	1.2107700926999585	0.9792607618306157	1625.9041648805894	6.819593077264898
334.0	24.0	2785.3060524073085	5159.086063864789	62.80128395382183	128.04035936424955	1.2107700926999585	0.9792607618306157	1625.9041648805894	6.556437277038308
335.0	24.0	2935.04828036729	5251.725769323454	34.10246992390401	21.571356201234533	1.2107700926999585	0.9792607618306157	1625.9041648805894	9.756726407118443
336.0	24.0	5442.920403799445	1403.8899162044281	104.34826091240559	694.1663732834439	2.631706697350293E-6	1.1258259528197365	2149.0219491315843	4.432144966937933
337.0	24.0	6127.106610667888	3416.6296361381123	178.90934154496895	1483.7384193009875	3.639151043509784E-6	1.8939597365564491	6081.919763504041	6.443596954470628
338.0	24.0	6204.382384277726	5138.53669645608	110.70505147111471	353.5499714858035	1.07656456447239	1.3648533777330394	3158.4225763541885	7.858108876739992
339.0	24.0	6286.334721525432	5305.055174457039	94.31499515021487	328.53262908402723	1.07656456447239	1.3648533777330394	3158.4225763541885	6.62065387524679
340.0	24.0	6596.766646236577	1808.9075462033697	101.48644046278639	397.6901445716612	5.238824099394578	1.9403455367540365	6383.463643531633	7.505666329714323
341.0	24.0	7790.914887645127	661.8569705494157	75.57291009981705	92.06516534058923	9.680309585609688	1.27524139091244	2757.293760430517	11.759402499325702
342.0	24.0	8067.664198150105	4776.161170502891	59.571376512328285	46.148695737980255	9.878057449387878	1.5842063310070138	4255.217137066889	16.030892433816597
343.0	24.0	8599.638332721548	2361.0953676488402	78.07235666359743	125.6209427702273	2.1020864813384277	0.7085030080177261	851.1029260453872	7.997621637089758
344.0	25.0	1337.9573973339568	2826.9109514103197	64.91438173034248	47.57921691594464	8.118442388711134	1.06442868931885	1921.0177611632012	14.065150387137878
345.0	25.0	2170.1088896457854	3422.026561961723	157.00823387793193	781.1728021770513	3.6245385823432525	1.6750164912948724	4757.035711403456	8.060341301006426
346.0	25.0	5505.688072007766	1465.517568655492	118.68449631516872	245.43138320852358	4.55985552705369	0.6942558106618696	817.2167958910278	8.773175257027725
347.0	25.0	6226.6086026960875	3335.5407366062877	83.46735211468325	341.51300304955316	6.521040761236116	2.0368010482947545	7033.8881406828605	6.435975621647518
348.0	25.0	6332.231096927481	5246.027561556782	122.21468173746321	551.1002141145244	4.684238481256675	1.543805076595786	4040.947114593486	6.943850333076727
349.0	25.0	7591.831732840069	4189.642220381515	53.51998693448388	78.99745392369896	3.979316716782859	1.3776611298348451	3217.977830370329	8.254044746310601
350.0	25.0	7621.037848492367	4328.8866822353375	51.58537272543654	76.0615397972564	3.979316716782859	1.3776611298348451	3217.977830370329	8.05580002955381
351.0	25.0	8780.225866082048	2465.804431723311	47.711845225727	47.87537827064657	4.023903645285671	1.0624343323194256	1913.825932080934	9.030151741236116
352.0	25.0	8899.118890175956	2391.1917637907272	61.61971006046152	95.85077665163679	4.023903645285671	1.0624343323194256	1913.825932080934	7.905172481622191
353.0	25.0	8938.907460227114	964.4249447231172	113.01953885364756	262.2106866397606	5.465490687330929	1.3957050917175393	3302.8249982790812	10.212416501611095
354.0	26.0	570.5466740625127	5332.698913150869	147.81918604009272	789.4182988290116	4.441905101686375	1.7825967646565046	5387.713150685264	7.537817871304686
355.0	26.0	1777.9670825249889	3969.438329621126	44.85806981595098	39.958154669285854	4.269232680162418E-6	0.468891299188533	372.7715663419584	7.8354491280600325
356.0	26.0	1943.505019861549	3983.39291017153	52.89026419957504	31.592372383837915	4.269232680162418E-6	0.468891299188533	372.7715663419584	10.70522197815082
357.0	26.0	2010.9673929737405	3831.7738970207033	279.68804457816225	1578.44649611216	4.269232680162418E-6	0.468891299188533	372.7715663419584	7.488913579200694
358.0	26.0	1824.5001604818074	3865.4290630546657	68.7707262115012	87.82161024942863	4.269232680162418E-6	0.468891299188533	372.7715663419584	7.964519196193309
359.0	26.0	2115.128506982331	3385.2591937545194	89.94481160264871	190.10638677190073	1.9803502131553088	1.1686414535619791	2315.5854499027437	8.53577079795209
360.0	26.0	2819.0841267558276	5158.011945593941	82.21288964367895	106.53610820521168	7.157959105467047	1.7462653451587604	5170.335300576183	14.521787633199816
361.0	26.0	4171.193078973952	580.8954542337605	120.13680351931895	338.1971592398223	5.87273653721607	1.5196526150418073	3915.496866773936	9.65153057525171
362.0	26.0	6104.187677539272	3346.6138106759067	60.137136222929286	56.95859047210898	8.41297345924669	1.3593599130205793	3133.048769949685	12.452669517102503
363.0	26.0	6334.779282292308	5235.741196194031	77.51299677838054	175.33853832926047	10.141233369248855	1.9400128750086922	6381.275010603064	9.368156121989538
364.0	26.0	6603.478983845603	1772.4972917970101	83.8331292893506	228.81526820562584	6.240390487332414	1.3563523114653004	3119.20027898605	7.2179862459652835
365.0	26.0	7680.801308354093	651.4626203686181	162.15733320645123	1520.4796591366055	1.8937065725073173E-8	1.7915128319113944	5441.746735314391	5.3675898929596215
366.0	27.0	295.22280739343597	497.2884442621245	86.91276199322982	203.3129480275701	5.994759232558132	1.3877633972015975	3265.345158618782	8.342490650520547
367.0	27.0	1871.1581838230595	3929.091070485302	95.76523302497566	185.03279821847815	4.694530399710802	0.9827695407694692	1637.5765585794963	8.871211854709891
368.0	27.0	4209.143653432582	512.4825519966789	100.60952849870786	263.34969976183135	1.595774876602267	0.974573877259897	1610.3777810179727	7.468113675872641
369.0	27.0	3999.399283186507	635.7182122506828	83.86311712422791	106.52536336928908	1.595774876602267	0.974573877259897	1610.3777810179727	10.809760739176422
370.0	27.0	5395.199855290482	1557.432003085632	165.2447621583156	915.1310475950035	7.261002691373804E-7	0.8889530413691638	1339.8791020499557	6.195755272608074
371.0	27.0	6072.435631276483	3511.754071505659	86.43382177159505	190.11706150597337	2.8956243110554323	0.8304895748307672	1169.4094727898682	7.271393501272611
372.0	27.0	6207.361470282118	3312.004436356362	79.2078702050959	98.66520837463449	2.8956243110554323	0.8304895748307672	1169.4094727898682	9.924638084436614
373.0	27.0	6124.255811233934	3436.642711281404	36.511212935775944	27.78870238761443	2.8956243110554323	0.8304895748307672	1169.4094727898682	8.553903677984625
374.0	27.0	6363.937237332006	5247.65347830397	79.15302319286332	157.45554730276345	6.848753587280179	1.1124930603642267	2098.422133514519	8.0115091357988
375.0	27.0	6536.24484611312	1778.2224152241788	78.60284694481776	150.6867329064696	0.9373040168857029	0.4151614588332026	292.2565549335841	6.753774836478631
376.0	27.0	6666.822930311252	1750.5199734027726	74.8316612480163	90.01238994100068	0.9373040168857029	0.4151614588332026	292.2565549335841	8.490775990026895
377.0	27.0	8102.997078479802	4250.303778006152	103.26799830397417	267.919342304337	5.934047703936286	1.3793737279999014	3225.9834669015045	8.73310764132353
378.0	27.0	8673.22717947365	4136.10868796798	133.0876176458378	400.4796940066285	1.2671090962516198	0.685426904956362	796.5637689273314	7.455424956553809
379.0	27.0	8738.131824319218	3991.7538905934534	42.7789023708866	40.55775568585139	1.2671090962516198	0.685426904956362	796.5637689273314	7.799385654960103
380.0	27.0	9138.824245063775	1773.2803472803955	95.03333330275521	344.6340108282696	7.935489363753858	1.622703438737548	4464.538271780015	6.9422654383339895
381.0	28.0	224.5650201010147	1138.0620072407007	384.20625863640026	4544.238599371392	1.786547388931119E-6	1.4020632533716513	3332.986332050676	7.560428134809844
382.0	28.0	365.1077598234894	2688.9618161042263	84.12873460145161	240.05738357500948	2.3737471442830786	1.1903226513150797	2402.3021762327216	6.696731821990934
383.0	28.0	176.56670617635982	2840.755462050006	76.5899784034863	161.9527463892296	2.3737471442830786	1.1903226513150797	2402.3021762327216	7.706337960036616
384.0	28.0	300.78716973545374	487.59600483728616	99.44121170701413	245.2877089189292	1.2086149615743378	0.8942932656920676	1355.9952184084902	7.514735055347933
385.0	28.0	525.1654041389736	567.7374805348057	110.43084874889387	295.0876186605628	1.2086149615743378	0.8942932656920676	1355.9952184084902	7.6254605532180255
386.0	28.0	2368.3007168263757	3403.935723723884	84.16879681831375	121.99640998568535	2.213374612633829E-6	0.43368782380866955	318.89874794353017	8.188358351621213
387.0	28.0	2173.4565481316695	3439.9855417938293	68.99968879225601	90.25514793856131	2.213374612633829E-6	0.43368782380866955	318.89874794353017	7.805118393114359
388.0	28.0	4113.0997268825495	466.045518029899	173.0552576643443	1393.0337724872184	3.831645313757131E-6	1.2790879612992294	2774.027993431566	5.532305800113094
389.0	28.0	6151.920896911559	3421.9182129149804	150.57605388160664	504.08259317305135	5.437547423022676	1.341584949269845	3051.649087517692	9.411605324797405
390.0	28.0	6406.703864636873	5068.293381879431	238.2485297165073	1887.6812883830344	4.63568570009221E-8	1.5919819363001737	4297.117441717381	7.575076895170191
391.0	28.0	6658.285890678677	1787.5989556466589	53.544370627736484	71.6661354555987	1.9146699776987184	0.647967009388283	711.8754684581827	7.102564703798863
392.0	28.0	6621.975765539899	1649.3691414477396	52.31063263302776	53.26089688261521	1.9146699776987184	0.647967009388283	711.8754684581827	8.237209246797491
393.0	28.0	7745.027020701037	639.6420110314334	63.06499263712846	87.17730705146336	3.071204727291695	0.7114918661853328	858.2980318154961	7.756223357736174
394.0	28.0	7570.658180201546	1694.5732598590998	187.60429402609245	1041.7924734602122	3.675419851288393E-6	0.9790968802617332	1625.3611161751248	6.851859051021141
395.0	28.0	8100.597570248883	4254.814217711059	153.34062774311593	886.004830610127	0.34654389338420577	0.683806225393862	792.8012712970433	5.536169909414991
396.0	28.0	8074.592393042222	4158.336487825588	39.16709235872957	27.910777422781162	0.34654389338420577	0.683806225393862	792.8012712970433	8.835070067127607
397.0	28.0	7971.737917280911	4124.343700621159	46.973013959813166	30.74511084567421	0.34654389338420577	0.683806225393862	792.8012712970433	10.300776889481817
398.0	28.0	8577.34138693687	4708.173014073394	56.606930599924254	107.17873610768422	8.070952353077276	1.6442891865292886	4584.105865735234	7.761854660245617
399.0	28.0	8816.79289589353	2463.9640709132386	71.83927653740027	140.43812358559225	7.523368571624891	0.9442686830244333	1511.7828353498915	7.232282656614089
400.0	28.0	9094.452145030295	1773.2698383635986	88.22411662549554	90.27962986424426	9.592547798938394	1.1700019280190916	2320.979967711331	14.457672011088956
401.0	29.0	353.85032678757784	2783.267950884163	31.36014851651259	18.89367817742642	11.507521947899123	2.0900645970504854	7406.578926378774	14.211440359823147
402.0	29.0	560.9297118146426	5306.849477263629	189.55171081325219	1311.4108184261431	1.5493183913630102E-6	1.535212690027183	3996.0908522594805	6.967470019852776
403.0	29.0	2214.111275669938	3394.1872279525533	126.68356787465454	440.9165059844217	2.391330043761541	1.0065531662399723	1717.7963512603876	7.262323283929333
404.0	29.0	2244.1841662680317	3565.336138561206	59.386512729671324	93.36523081673351	2.391330043761541	1.0065531662399723	1717.7963512603876	7.538749893535912
405.0	29.0	2835.7450160177714	5111.752391975918	76.09254036105405	118.8078676761849	5.693464602240344	1.1750054211690508	2340.8736765468207	9.442810420081138
406.0	29.0	5347.884030677024	1510.6965653003704	97.97984247071754	268.01912347892767	7.076057253545161	1.4274869418833818	3454.9560378440374	8.217544001820285
407.0	29.0	6053.507484036414	3454.7975975179024	100.7302148527958	209.8316553908233	5.75986883053902	1.3572299098465177	3123.2380062601246	10.017777141474772
408.0	29.0	7604.510858791187	4425.545566588282	157.79396509194103	785.0484523786016	1.5899411404649124	1.265513753628129	2715.3885110956794	7.146744883601774
409.0	29.0	7624.959843823034	1716.8529805171343	154.44876308693523	480.2092704696728	6.308281740656432	1.5415636270917052	4029.221536409499	10.94041483819036
410.0	29.0	7757.160563469426	648.0486943893358	157.71569493528116	1066.925239343802	1.7037707809296252	0.9635164974035175	1574.0428372924528	5.42887041331361
411.0	29.0	8713.792660126363	4501.327194993461	86.22275807029219	147.86653867048435	7.821794797504305	2.0232877214799387	6940.8639194764755	13.205304718843625
412.0	29.0	8873.520063364538	2515.0231619496444	44.91071757234573	58.32634718252428	2.101045540145239	1.1318074853772595	2171.9176832861626	7.469840484974944
413.0	30.0	377.4515236602002	2846.9082605279946	162.80031750169496	1972.810729922575	1.6665455258982516	2.7008465693723434	12367.95977070251	5.400160984618256
414.0	30.0	2271.7690745254595	3389.2335730700784	102.58316347357648	324.7936097282114	9.503921238886651	1.8444648140432096	5768.182424288887	8.681088166451488
415.0	30.0	2804.020851116469	5104.578487002877	136.3331934301691	548.378602182494	4.783981000751236	1.2620860366558748	2700.698859260777	7.479969260058415
416.0	30.0	5739.414278068613	1340.4325741462847	153.4233081404984	1180.3083862589804	2.163420720970817E-6	1.7666389341903241	5291.709854385805	5.902162888208569
417.0	30.0	5824.386722893658	3476.8917970881976	94.59987625438511	179.5565130749467	5.6773292831189224E-8	0.7538336964611099	963.4959365976359	8.221222220399897
418.0	30.0	5673.567045142755	3589.274937481748	59.45005596677459	75.32625033370489	5.6773292831189224E-8	0.7538336964611099	963.4959365976359	8.007497672649071
419.0	30.0	5636.88624976686	3729.2760191284733	192.27416387162154	914.069303762955	5.6773292831189224E-8	0.7538336964611099	963.4959365976359	7.188777378380178
420.0	30.0	5947.454408299152	3521.7974496528004	62.90236177751236	71.67168574223484	0.9474780691412167	1.0492145402162532	1866.495031796419	9.875020091118996
421.0	30.0	6118.570662590203	3392.5724561910515	45.72762400585514	85.41856162844932	0.9474780691412167	1.0492145402162532	1866.495031796419	5.863396110417239
422.0	30.0	6141.474997831634	3540.9082925229945	59.45042942209054	89.73093297472877	0.9474780691412167	1.0492145402162532	1866.495031796419	7.851058026501418
423.0	30.0	6626.794840456507	1659.3374941058007	88.03492250473008	264.21565962377485	4.692843072116037	1.2269857132111965	2552.5675815330414	6.736864612593338
424.0	30.0	6838.372664862693	4540.677284243972	83.56311231735481	179.25313727502694	1.474183911867258	0.7077042406340075	849.1841105900794	6.997559238533592
425.0	30.0	7504.846203197093	4928.917764364245	42.74343732743207	67.8056371297372	0.6425016675305336	1.05043629823193	1870.8444434620128	6.249822099563753
426.0	30.0	7613.316853014737	4995.753915144987	50.54536129237806	42.4469951012339	0.6425016675305336	1.05043629823193	1870.8444434620128	10.57455789686639
427.0	30.0	8183.3235861439625	4329.768838165989	64.86144004650917	87.113762254085	4.6013023202419765	1.061048473080499	1908.8363062029462	9.027955370046621
428.0	30.0	7992.262860870943	4184.037209761932	55.90306975889958	97.68165226001801	4.6013023202419765	1.061048473080499	1908.8363062029462	6.890974202570424
429.0	30.0	8696.33132254239	4599.28186657137	41.051953930334754	66.34685533058526	8.984235132072486	2.1962819993321268	8178.514754654953	8.063740720494172
430.0	31.0	340.1811938004291	2881.9947635525405	70.01842518248286	178.97992441362152	11.602357591981544	1.8896588857066625	6054.315771217853	7.758821558965933
431.0	31.0	556.4888742400094	5359.8879108301235	124.5639974373081	527.0349540601429	5.449580662405803	1.6247530761754008	4475.823715174655	7.546615317844995
432.0	31.0	1790.9719401035052	3913.9134121699985	55.78584990721569	66.16775721875057	7.225348197133591	1.5833463961170022	4250.598778364643	10.75019033640325
433.0	31.0	2387.4519947831855	3437.9636614003466	147.78045698174606	831.6259407593718	2.4217029526022755	1.386017353104695	3257.1336004258974	6.49676534100478
434.0	31.0	2836.370889780983	5170.574820303966	89.27096354112557	301.23038574278445	2.408608597773016	1.0926506060957695	2024.2346713865454	6.079984823259094
435.0	31.0	2784.1284109995177	5032.5455973941425	61.45156316865544	86.14976634822963	2.408608597773016	1.0926506060957695	2024.2346713865454	8.551454061161428
436.0	31.0	4944.464833320239	2734.76042685873	221.59694851786927	1512.9943012960089	1.598269847255169E-7	1.0154860508716088	1748.4262682130104	6.743445807264774
437.0	31.0	5738.52804806474	1332.762415144196	67.70209837658132	124.59071434887508	7.905579012473987	1.8000019865544257	5493.437757017563	9.502037231103557
438.0	31.0	6071.448680387191	3475.4342372637866	102.16886615158002	363.7399096593559	5.183058908552917	1.6430060009529253	4576.953884298677	7.455732612771436
439.0	31.0	7538.770441765531	1616.6554822195721	85.04422258597957	276.0568320794982	8.171835956729339	1.1924787836009247	2411.0130387872814	6.1993115158706535
440.0	31.0	7621.698011314533	4921.38577536094	188.26565089540085	1506.4106261301436	2.046044930375234E-6	1.414776327568827	3393.7030674992675	6.066882253948537
441.0	31.0	8275.36327157605	2570.239446049396	132.54149402907058	830.4212251856306	2.7360222843581363	1.643879196188765	4581.820130499958	5.9775360302667755
442.0	32.0	525.0168466530603	5282.6231794184205	76.52931270440952	96.40109952209912	4.124086259256292	1.0992133008960427	2048.6236762860963	10.74958858183279
443.0	32.0	587.4240895162739	5452.5403000541155	60.88213930204432	109.42172660559055	4.124086259256292	1.0992133008960427	2048.6236762860963	7.207930013419735
444.0	32.0	2334.483735902142	3509.18848580303	105.32903935954361	268.16529266061633	5.888423007502339	1.334420383363505	3019.1422220506633	8.844623102078396
445.0	32.0	3103.912472532758	3852.067125749152	174.9588783081231	914.1445902968156	6.63323900769296E-8	0.7381186341493716	923.7484532302034	6.397992396691279
446.0	32.0	3321.2247696384943	3732.6336055565166	79.43222584883092	127.9824126186249	6.63323900769296E-8	0.7381186341493716	923.7484532302034	8.148925296076209
447.0	32.0	3175.024860701667	3701.9556060718983	37.523941599970165	29.33003702896276	6.63323900769296E-8	0.7381186341493716	923.7484532302034	8.302571828447753
448.0	32.0	5041.444314507414	2763.5836808214603	137.00240910774235	527.0684591626942	4.603414224360646	1.7964116625454134	5471.5449205949635	9.1953661430479
449.0	32.0	5798.3066794842125	1311.276658919137	88.90984205561722	253.5391496371852	2.6030754995972902	0.9865834014577683	1650.3111992263598	6.56599262513745
450.0	32.0	5730.535760080906	1457.9190091598357	55.77553839701407	65.5589719678425	2.6030754995972902	0.9865834014577683	1650.3111992263598	8.727742693166554
451.0	32.0	6006.642577829797	3411.6263712973578	206.63893473238969	1995.506853117123	2.700577576042036E-6	1.6708812621600007	4733.593336736637	6.055514851453194
452.0	32.0	6626.664168525242	4576.5515455689265	282.376572378651	2229.0700776184153	3.30014855181871E-7	1.0934189731027362	2027.0843144037558	7.34987884877451
453.0	32.0	7816.744565821963	751.8353799523522	84.88729980587601	203.74693229637123	7.691194380868292	1.0979661960917448	2043.9778071571634	7.358120892611997
454.0	32.0	8143.192637287287	4177.597543153384	73.3737834714442	160.1379849103262	9.477829539918655	1.5905937867438051	4289.600038995566	8.287596279878313
455.0	32.0	8289.916027355039	2430.0728517728658	66.20682100461829	118.13055437458692	1.8276515842861765	0.8829725721762712	1321.8819238148892	7.165784743588079
456.0	32.0	8192.830659890633	2414.153492079129	36.455769715592595	23.223563950787497	1.8276515842861765	0.8829725721762712	1321.8819238148892	9.754331103157039
457.0	32.0	8196.502593467443	2594.0216854476357	76.12158378874648	139.94038663265877	1.8276515842861765	0.8829725721762712	1321.8819238148892	7.651390315390629
458.0	32.0	9128.679752561908	1789.7918882110048	109.39344671728176	626.6848067233344	10.280738447086073	1.085733850822344	1998.687949704036	4.947976937107062
459.0	33.0	371.40800536031503	1291.0194183303151	57.793359929667226	52.9757721661459	10.972496508994382	1.4923608479885437	3776.1212501688565	13.09703841810852
460.0	33.0	2811.3827299997706	5072.743246250807	92.75767890257272	295.3169713334032	0.7978555225637917	0.9126266297118811	1412.1619687797652	6.174870477278481
461.0	33.0	3158.6969900684503	1883.9868721361856	88.991972972345	155.65702295577879	6.47160763579667	0.9366959960560266	1487.6321820905143	8.887507397102377
462.0	33.0	4993.50364668337	4302.169224848562	123.11918445466107	279.4728698647417	2.00585973840973	0.9191784927518701	1432.5109341113234	9.186516445602132
463.0	33.0	4798.544303125284	4387.47920787751	46.496774998073555	40.14268803396466	2.00585973840973	0.9191784927518701	1432.5109341113234	9.346476652310757
464.0	33.0	6096.781104856123	3495.3435367443562	117.11763048461405	320.0563042772026	2.5819353731567576	1.0184196605549476	1758.5381192160512	8.126125632736422
465.0	33.0	6438.728812467577	5085.189473700604	84.93507331648442	124.17392209163482	1.5824388286388564	0.7256929714917744	892.9025665934586	8.979261635517855
466.0	33.0	6567.54539882758	4913.546904225716	53.963979408241	38.789619683764634	1.5824388286388564	0.7256929714917744	892.9025665934586	10.717971266496322
467.0	33.0	6645.068555117511	5053.286173275835	46.09313521231178	35.690004829429384	1.5824388286388564	0.7256929714917744	892.9025665934586	9.307794662669172
468.0	33.0	8038.392634716072	4116.0803774151445	111.83712016606457	340.95622118391515	5.064028028130537	1.1516412406729821	2248.7058759073607	7.641949804353656
469.0	33.0	8298.270160627031	2458.9530268064864	118.11325795169965	343.5244555573822	4.042663636378424	1.3656398705295665	3162.0636866097066	8.81227155416601
470.0	33.0	8520.658091104684	4439.132392208679	81.90932961996222	105.61148974572396	6.549292533306363	1.2870919030903654	2808.777604949416	12.025075666753201
471.0	34.0	243.70198219403238	3666.669210580304	77.61987857217032	137.566553046371	8.08282175267243	1.6018529153980567	4350.543438266209	10.175192331003702
472.0	34.0	272.4226934265957	2770.4909478170057	78.45936174693603	152.67284013143424	6.513788172464997	1.2172633892212692	2512.276047689182	8.371838937533386
473.0	34.0	555.7122517219838	1045.4752126766555	90.04840353362398	231.47919718777126	7.442239378273007	1.547805921044675	4061.9188682334748	8.408852203569579
474.0	34.0	2289.6063365192676	3556.4732525282047	64.10103805950286	79.10329592284681	7.097952980307479	1.453838998574426	3583.693560947017	11.04130775703449
475.0	34.0	4159.54535543836	499.1521653230304	110.38454068653317	357.638628175817	5.476630744688211	1.8389220679893676	5733.5669285389695	9.010299006228735
476.0	34.0	4902.351045464038	2742.3447238127633	50.77895898570098	52.23551932563124	0.5833640812490599	0.6709302330117958	763.2256574750288	8.109678511728719
477.0	34.0	4757.279084680178	2749.2682503099436	85.23146970197283	127.68767234093829	0.5833640812490599	0.6709302330117958	763.2256574750288	8.693578977587782
478.0	34.0	4826.799312478175	2916.8740059351	31.164335822476552	19.211760256511837	0.5833640812490599	0.6709302330117958	763.2256574750288	8.567119940612763
479.0	34.0	5917.478588545201	1371.750355800563	99.10542863484783	238.54895102144857	1.841182081676507	1.1685731754379023	2315.314880837653	8.331190325305268
480.0	34.0	5807.95246445115	1502.2537421601728	91.265814204198	260.1068333026002	1.841182081676507	1.1685731754379023	2315.314880837653	7.0238093044456695
481.0	34.0	7167.918373817868	4071.239470416224	184.1500682189983	1623.249311917259	5.534777016549942E-7	2.1641563940938697	7941.061813606135	6.728886450433099
482.0	34.0	8617.475604693243	4541.469033454902	94.18558930916035	167.69660986143438	5.4722641568196515	1.1073143699263324	2078.93116195902	9.731534283641732
483.0	35.0	265.74663051302343	3631.8254670015403	77.64586120979733	96.73026483387655	7.621004993766	1.2355692686129343	2588.406209671085	11.601191028766262
484.0	35.0	537.3337437766057	2954.6537901491615	81.48930235673299	123.56048302699497	8.339035379016059	1.3725129630129564	3193.9723130896787	10.94509146802113
485.0	35.0	598.7979995632656	999.7596534339974	332.59688443285677	2775.228079790984	0.07555813320518719	0.5298381907329724	475.97570890016675	6.724675243217163
486.0	35.0	593.5942029194982	1144.5463768871707	50.400681890910015	36.33013757905426	0.07555813320518719	0.5298381907329724	475.97570890016675	9.543355891933397
487.0	35.0	413.4308256064923	1062.068257781574	10.729370359256148	9.627362172591415	0.07555813320518719	0.5298381907329724	475.97570890016675	5.545279533921095
488.0	35.0	452.4378818458221	1169.3303855938875	53.34036984576179	37.983469853264545	0.07555813320518719	0.5298381907329724	475.97570890016675	9.9124816109629
489.0	35.0	2848.004678330185	5183.8024614308	95.19815062194488	209.1952057808395	5.560702102509346	1.060897202399324	1908.2920702589406	8.321867608742394
490.0	35.0	4182.518366671167	414.7829884029999	128.05187395112353	1016.3616496074577	2.4284282084998594	1.753923067584693	5215.780630563297	5.081050252034593
491.0	35.0	4818.207701331374	2774.943420612113	150.0920869689943	1124.727015386158	2.14050842802647E-6	1.2528229326059943	2661.2555786774637	5.259767209900558
492.0	35.0	5992.474884930075	1380.788285454248	7.624287596205543	11.682641795309864	4.378948625036859E-6	1.084823036728359	1995.3623362047438	4.5183426392284955
493.0	35.0	5925.497130437348	1290.6227488965117	150.6703536527015	1042.43203217668	4.378948625036859E-6	1.084823036728359	1995.3623362047438	5.345633371681598
494.0	35.0	7069.56522416278	4100.693973012162	66.49695727289408	143.97336096430175	1.7770894931942813	0.7997748438113182	1084.5103888885137	6.253329373298815
495.0	35.0	7187.793239089638	4197.459553456909	109.17567158788398	270.1664831055502	1.7770894931942813	0.7997748438113182	1084.5103888885137	7.717436301912082
496.0	35.0	6939.140538342381	4323.9453450225865	55.12083388533586	50.74258303607529	1.7770894931942813	0.7997748438113182	1084.5103888885137	9.517881319024163
497.0	35.0	7822.903371600946	871.2917394556422	76.46755595523571	165.40479832592175	9.774614702980044	1.4211497690872976	3424.348326735887	8.148398870504439
498.0	35.0	7964.029238074834	4253.317048733309	63.77800373111486	94.34877046119172	3.4795895957095064	0.8148544207732952	1125.7923416142419	7.722719019541333
499.0	35.0	8060.376884751034	4153.137410515716	71.92081643710071	77.61097266278041	3.4795895957095064	0.8148544207732952	1125.7923416142419	10.195644741530623
500.0	35.0	8946.531496170572	4281.842404882363	122.64643267575912	318.55488025188396	6.179741686354846	0.9766872279789701	1617.3695198776163	8.546144264043987
501.0	35.0	9049.492047875518	2792.2013963291292	93.02038995885889	183.80179710281172	8.252082684593757	1.756942679321433	5233.75540977993	11.370645352411442
502.0	36.0	4149.611193543372	553.240179703535	49.739587512304034	48.278467836207284	8.03958556389602	1.359055703139141	3131.646636940006	10.606964378634224
503.0	36.0	4842.128316692986	2753.054239286361	142.061435826362	924.379942856529	2.6343060796212572E-6	1.5709222868218187	4184.328819408381	5.999541374308282
504.0	36.0	4716.657369892504	2858.213088571128	59.098589079977565	125.47653908845302	2.6343060796212572E-6	1.5709222868218187	4184.328819408381	7.207657835070301
505.0	36.0	7898.032330509386	869.164797322288	59.28610729591498	77.76826411704683	8.699739473477013	1.8964754501517442	6098.073962573867	11.607147135568708
506.0	36.0	7991.096847568224	4405.227220521751	54.54256144489738	74.83431323136372	10.462418141704923	2.0246747945868058	6950.383846657231	10.911161653868866
507.0	36.0	8278.092625206624	2531.2880945164393	5.096144943262413	12.122227715755628	9.054035475610043	1.1891158694489379	2397.433598540257	4.0946025173135085
508.0	36.0	8741.832337183643	2384.6250659035263	65.07723738054442	84.05695421460298	7.1070319674536275	1.3995602451036542	3321.0960255139275	10.561181117724631
509.0	36.0	8895.569019059845	2822.183350500114	84.42940972919287	178.76009937652614	7.207555874285782	1.4031879771688487	3338.3352409788604	8.834579449188375
510.0	36.0	8957.407588687009	3938.0516122395843	88.11976495690509	127.11638959321955	6.687460472124692	1.1423448825351776	2212.548087022771	10.96864074955696
511.0	37.0	229.4935224467844	3443.5878092157927	61.09521534319702	85.06426244183612	8.045266905921448	1.2700180744157996	2734.752579856828	9.101672781872029
512.0	37.0	1633.8157559394551	695.1815744728137	75.57975599093592	225.66414056300303	4.980150871648527	1.7595189774431144	5249.115728979978	7.046737041074321
513.0	37.0	2266.532619309893	4156.778356165925	115.58632851579567	360.05801129886567	4.298214120644562	1.5647901190377531	4151.551478042916	8.81121806687953
514.0	37.0	2866.4802237402755	5100.285744033149	120.0523241737418	430.44632327967724	3.9646674819612753	1.4232356046283594	3434.407603081813	7.801604682956754
515.0	37.0	3032.8494971334944	4070.8342212532307	134.45467943386595	756.3817171350521	4.1245109605775155E-6	0.7645593204333045	991.1185789431795	5.300941425270715
516.0	37.0	3175.4721946078957	4034.3588801638443	50.57962431668656	42.506524380467575	4.1245109605775155E-6	0.7645593204333045	991.1185789431795	9.459618774303488
517.0	37.0	6164.077001665301	158.27732836735237	185.72949422337052	1331.0333640649148	1.7924221783776848E-7	1.3632089978699753	3150.8263058665707	6.393259528195803
518.0	37.0	7096.291895059529	4143.961949626295	82.42899200402982	140.45049312257117	6.662942360744859	0.9673292785056481	1586.5249384219212	8.697274939133935
519.0	37.0	8052.7102956887575	4277.951088053462	114.49303760983625	165.8189257272139	6.398439001553629	1.4039754434121727	3342.083226280828	15.04770029425821
520.0	37.0	8333.008792519233	2601.813138065489	61.31789494786442	80.3545080628854	8.190298769429393	1.600442461964721	4342.885385109384	10.751494169178576
521.0	38.0	291.99281658060926	2655.6904530283773	91.68735462669339	247.71980871844832	9.741277273866933	1.9169355806159196	6230.361902878652	9.214741172904676
522.0	38.0	1994.7849654503145	1408.1104638012278	77.20244655431785	115.4930252890319	2.409415179780477	0.6851985978547693	796.0331768478994	8.245302026338928
523.0	38.0	1841.5614735039485	1595.1080514537405	91.79276409696652	127.6386986464751	2.409415179780477	0.6851985978547693	796.0331768478994	9.575823018735779
524.0	38.0	5260.0331093735285	3085.95123283235	69.92072664695424	129.7012934232572	2.775295574184326	1.0779439578554308	1970.1105757496612	7.659109540134612
525.0	38.0	5141.171240087316	2831.7317188127363	80.73600342574474	122.27364894809406	2.775295574184326	1.0779439578554308	1970.1105757496612	9.693934027498873
526.0	38.0	6407.508785009064	1473.1083104693253	111.89334954621697	325.67637625106806	3.881809309660864	1.015922316094672	1749.9242029312124	7.556588357899114
527.0	38.0	6801.272533879344	4534.734496582588	96.1586983582921	315.64947777780924	7.029817880335235	1.0798910446444658	1977.2342126942024	6.460494265191877
528.0	38.0	7132.40671363925	4138.692499932804	175.15626929959322	1472.7923733088	1.746060645838009E-8	1.6231586233301636	4467.044919916571	5.876193706051032
529.0	38.0	8953.712274300422	2747.493243794057	55.36224564584336	95.27843499684124	3.090209313120086	0.9331030545446262	1476.2416681532268	6.687373820993703
530.0	38.0	8835.64590647124	2545.459463520026	65.77162637222476	72.64079490032842	3.090209313120086	0.9331030545446262	1476.2416681532268	9.932524578199345
531.0	38.0	8988.586556595525	4315.847186580199	76.1211558612672	155.3283569276501	8.253303548343531	1.5937509796557954	4306.645919464934	8.967929043381739
532.0	39.0	1979.764840593537	1446.4392533999294	115.94884414790002	498.9543363639893	6.5781374664812144	2.095868553238789	7447.771094477738	8.073217361387785
533.0	39.0	2827.4129880657792	5159.80495609	197.92367930733138	1640.2340159873238	3.527943543860667E-6	1.3894236945331708	3273.1643896932255	6.088472993256685
534.0	39.0	3087.420724899381	3963.002724206438	82.28089549787322	81.62352171027071	9.436730211140452	1.7283237703840042	5064.638398462849	18.1435430280508
535.0	39.0	4147.098612983768	642.2319781063723	61.52030043713652	148.15894868630943	9.326595145747761E-7	0.6637868164151743	747.0761321697873	5.4909393014218635
536.0	39.0	4184.260939464453	520.26964732471	52.11261128800969	102.13527028343823	9.326595145747761E-7	0.6637868164151743	747.0761321697873	5.65826387830878
537.0	39.0	5737.715290558244	4337.76210590606	69.9885091164568	60.00092354802434	1.2976671305383827	0.5884625546473317	587.1322052931362	10.582542996823058
538.0	39.0	5853.036503508588	4469.545901593271	122.00697057153758	603.195695548831	1.2976671305383827	0.5884625546473317	587.1322052931362	5.241684556797723
539.0	39.0	6014.641601606799	1376.7567362588668	99.73196939017106	279.8541961843535	6.269274126298636	1.286016589840832	2804.0863253471343	7.80931333753679
540.0	39.0	8286.06100420432	4238.461169311691	73.59864455010859	132.99180671437438	11.374955417844854	2.1943509406489325	8164.139324761798	11.701880255145344
541.0	39.0	8871.497659059534	541.6465285423277	109.91034286245497	209.33921532345644	8.770457377886128	1.9325476140122402	6332.258606962987	14.362051299461815
542.0	39.0	9017.742566368619	2609.9597510301005	45.33431581962581	70.81935458122119	3.7827169878325546	1.0139448837235119	1743.11858595997	6.464836154847102
543.0	39.0	8943.246791467784	2749.8781929402344	84.77450875431533	269.3451665859587	3.7827169878325546	1.0139448837235119	1743.11858595997	6.002530978103074
544.0	39.0	8896.539828183642	3654.7797541112714	86.23217119715345	139.7557486086897	8.494462040688184	1.1581841396276988	2274.329915675506	9.978626446443078
545.0	40.0	172.36078524915587	2684.202458002638	126.81521345465937	719.403114729948	4.841819003186021	2.341963084146496	9299.472778126805	7.426671150464879
546.0	40.0	1919.5411450667768	1427.3886596430675	84.33313372540067	154.55226399978974	6.740698076166492	1.5499886247896015	4073.38311805858	10.372278881984666
547.0	40.0	1987.4912619620125	3729.853945185335	63.50008348352135	90.78116005428578	2.180131630530848	0.8392533818334561	1194.220266726961	7.928732260349589
548.0	40.0	1977.903243079613	3975.2558979890537	145.03402807049105	295.1467267205902	2.180131630530848	0.8392533818334561	1194.220266726961	10.69389141657308
549.0	40.0	5049.506142702587	2822.3982222110126	84.43408604724847	127.49814383571044	5.669242604401228	0.8686147077990667	1279.2416615791708	9.236708559917501
550.0	40.0	5836.414675524598	4500.727108351164	176.04156269465497	1262.1216776201532	0.1421905864988618	1.3171704349885895	2941.590303999835	6.092474956995901
551.0	40.0	6519.074518249598	5159.44339587276	71.42928054028216	115.66375627319024	3.0219039480597827	1.001635602511183	1701.0526011428938	8.296017022319308
552.0	40.0	6672.990240397325	5038.5408590704965	65.95600066091626	63.317619479109446	3.0219039480597827	1.001635602511183	1701.0526011428938	11.302116291174352
553.0	40.0	8229.663078185113	4192.51454083415	74.94670140009438	114.87282763045233	14.676928476932696	2.6668000701021795	12058.10754802922	15.887093193632028
554.0	40.0	9004.773801996835	4374.579277534693	79.92148443079958	265.53703860015787	9.659321716671524	1.505526182053478	3843.039624838085	6.347962436679704
555.0	40.0	9003.36923989244	473.0818860551154	95.4346827039658	240.18942738238763	9.519199880869548	1.2625591566599006	2702.7240684896224	8.116455276798163
556.0	41.0	273.05133374628303	2733.4611166727927	91.24783141363136	231.33310065859072	1.9021439097162818	0.5915651919241374	593.3397729590251	6.491443890211027
557.0	41.0	1304.9794796243295	991.4913586011803	96.59189938196164	225.34620977612988	4.162690830325388	1.2582986723839156	2684.514252499416	8.626841240963152
558.0	41.0	1894.335118273985	3914.238115387128	128.04569220149972	633.3739962803495	1.976711098089992	1.481619183703607	3721.9576083846155	6.605789408836788
559.0	41.0	3291.9585407754694	3939.771669325256	166.84168172997792	909.7464867071999	9.482731273231908E-7	1.0185112809792236	1758.871188045164	6.505915882149831
560.0	41.0	6171.532299108471	260.9592591866531	141.17558110048984	628.9346149824706	4.296941688783848	1.0377794731986683	1826.0320247279728	6.694442382824987
561.0	41.0	6484.563745477554	1470.0570248043841	58.125822909297526	95.25499862043799	3.0639479238534406	0.7813441501211277	1035.1015697404525	6.81488883963734
562.0	41.0	6498.320026715598	1331.587163780765	44.84389411902611	45.17861361281775	3.0639479238534406	0.7813441501211277	1035.1015697404525	7.923468973281017
563.0	41.0	6900.508743240327	4731.251314025831	121.93123535508057	246.92440910346002	5.336014730467747	1.2277252681051807	2555.645583506497	11.217209854216605
564.0	41.0	7906.167504240522	717.3862828458192	151.08609592251327	804.6619864129468	1.7110217679551676	1.2789920497169014	2773.536764661363	6.650095678656248
565.0	41.0	8248.580636438004	4235.706643248313	114.01170544899091	115.2059418342597	8.922799202238389	1.5252754726461624	3944.5258859980195	21.590241456786885
566.0	41.0	8979.181405022158	4345.142365484104	58.83856567636505	95.21702228940644	1.5187777341927475	0.6890666806099329	805.0460770330445	6.757664026873956
567.0	41.0	8920.03940700874	4419.429531907559	11.03516607019792	12.643771286125988	1.5187777341927475	0.6890666806099329	805.0460770330445	4.90923679492565
568.0	41.0	9068.670101183076	4477.660195646679	87.18543912850723	225.54318054079363	1.5187777341927475	0.6890666806099329	805.0460770330445	6.394502533102027
569.0	42.0	1939.562513489222	1536.2754982649915	143.08866110399435	472.774160710263	4.881962277086701	1.47114616242995	3669.525277868031	9.585988897006972
570.0	42.0	2862.5789768042346	5207.210652578904	156.1897192126878	996.973296188104	1.3336120522633701E-8	2.176569204037536	8032.360824990312	7.637866299498577
571.0	42.0	4892.208749109566	2662.8615851183295	111.21585239373188	355.51842764342774	5.555360610129923	1.4793054891288133	3710.342276206605	8.17000979094172
572.0	42.0	5600.703024273921	2978.8076820751253	68.11049344082893	84.11317223538096	7.154609065072939	1.6354211335269775	4534.792799840398	12.404782355885784
573.0	42.0	6223.813298487231	239.32910191587828	140.77323340134436	692.7963305232965	3.9374745401088695	1.27854327680602	2771.5907481878203	6.689199789871786
574.0	42.0	6580.167623296402	5210.679847404567	76.46429894276514	171.76941375329756	3.1949543201308623	1.211770967811215	2489.6562035549637	7.4345457238730255
575.0	42.0	6454.214458184549	5064.812395034297	105.20123003478128	364.2455813641159	3.1949543201308623	1.211770967811215	2489.6562035549637	6.853432511933373
576.0	42.0	6910.298666900304	4625.102603353051	90.45136243964518	211.15090909780307	7.000663152492429	1.4603420952371913	3615.8253536666357	8.809677845692681
577.0	42.0	7200.202920386488	1784.9162628996369	82.95671348879802	169.93722463627643	6.106011851597203	1.5961163926763202	4319.4390800866195	9.547606850474144
578.0	42.0	7287.937403703738	473.4731036785043	130.592660782048	456.86671605792264	5.336286276397214	1.5167070994287561	3900.332901296928	8.705669548513535
579.0	42.0	7988.764734167508	750.1663869604748	119.60397148757541	408.2219365047062	6.784968095531702	2.3987798098437425	9756.1620840745	10.927034488906493
580.0	42.0	8864.571741372194	481.5805339719214	96.05497856113327	379.45293488083007	8.01339015133787	1.6984264486609415	4890.933137510027	6.710992400208896
581.0	42.0	8884.070327547317	997.0216627053059	111.61647119728387	631.7645275455433	7.319973269011203	2.0601562148212365	7196.122416760349	6.2930174655089965
582.0	43.0	344.55086976715916	2692.4526827688114	140.12287150035723	886.0659274767955	3.6983081689828925	1.8113829823483591	5563.124814164022	6.441583513887947
583.0	43.0	473.5704820775444	1004.5183397266862	50.59722012237811	32.09323079175641	8.394045152292012	1.3057981662462677	2891.0150172580334	14.633376729981336
584.0	43.0	1873.9595803931265	1378.2266894545091	124.69083842686341	382.2793168113959	1.6208549529003922	1.1238134161115167	2141.3450906088287	8.120723939613914
585.0	43.0	2086.734490156528	1398.262244183117	85.05923871845063	219.91080693721494	1.6208549529003922	1.1238134161115167	2141.3450906088287	7.066743668252521
586.0	43.0	3243.001995954964	3946.80275827349	77.6274199316287	124.12887398079616	2.228104945395472	0.8309726560037857	1170.770318215103	8.324431667910016
587.0	43.0	3064.9970170260294	4032.9510358806338	102.92747170773433	166.33756827109406	2.228104945395472	0.8309726560037857	1170.770318215103	9.900476182865717
588.0	43.0	4926.207089542845	2703.4475563892847	86.00479604072437	223.60908976694543	5.102529544078428	0.9250561002362454	1450.8896419103014	6.7074264997031285
589.0	43.0	5900.712993612221	4556.026173602929	90.0627608314081	143.02177881040242	7.436669236022073	1.0639518824874876	1919.2971217654763	10.059450746436251
590.0	43.0	6247.1402543870545	1398.5117199357715	84.81902737241099	323.13530187214263	7.4126300703409544	1.359129599220734	3131.987200922589	5.803892549306844
591.0	43.0	6464.397327943899	5145.7030633656295	75.78973364468456	196.17724073498715	7.968169956642099	1.3526715139022025	3102.2938062928406	6.986461783210036
592.0	43.0	6917.449378447893	4504.458088454464	122.3148086001216	539.6388330046966	4.0910688375457146E-6	0.7986059569246425	1081.3442375139703	5.820056501829698
593.0	43.0	7991.653540424782	667.1751221130323	63.104368689428675	93.84052606430959	9.524749306108863	1.5704640922398616	4181.713348986982	9.852220989403818
594.0	43.0	8882.570357801389	499.90609305832515	134.09293129148426	398.11226595491723	7.429925618730324	1.0707567878703743	1943.9268110641394	8.56664856502603
595.0	43.0	9110.71399354638	918.0601001174974	106.49185607258619	154.0050834541789	9.860645804267744	1.5483090471394834	4064.560013680539	15.138622210087854
596.0	44.0	252.92172692973395	2725.264166542338	60.05075001431035	22.764743926317458	8.394143627014177	1.251314603031639	2654.7966627156625	25.155874272338895
597.0	44.0	1898.5231406148855	3961.700865452835	198.37417273417879	1242.6809466461732	1.0497153433304622E-7	0.9579159212596232	1555.7989888212353	6.5374815477395725
598.0	44.0	2087.183687825385	1451.754355308516	205.11379297816347	1233.046714739205	2.48122153867574E-6	1.2223455909681487	2533.309110310895	7.411019382793922
599.0	44.0	3016.381918621025	4820.938375530925	131.90647226299208	360.1329033656324	4.411165011740239	1.1581615606576388	2274.241239746088	9.273138919034642
600.0	44.0	3052.277423909491	3947.7117032290157	173.33460193966624	1407.0723811918076	0.4796492520447496	0.8163714034838813	1129.9879297997834	5.00871822448641
601.0	44.0	3249.4016774027923	3950.154235380925	73.812472113252	204.80784018440957	0.4796492520447496	0.8163714034838813	1129.9879297997834	5.750187856813309
602.0	44.0	3156.690203557314	4052.993799464158	69.23489772338249	135.63852511558406	0.4796492520447496	0.8163714034838813	1129.9879297997834	6.821023895265772
603.0	44.0	5427.103834215269	1197.6736790948464	57.46266364931282	56.62218943660718	3.3983336563607414	0.8905018396399589	1344.5218959787755	9.667487215605659
604.0	44.0	5904.655118842555	4452.264130617579	89.5972699227467	224.42416233032932	7.011477813370118	1.5297312578333209	3967.6058248591453	8.492259235008948
605.0	44.0	6916.047980482841	4661.640050074311	76.20479484287449	321.7602655804254	7.682786100154268	1.910711977447022	6189.972068415788	5.720214070326265
606.0	44.0	7237.0857569943155	303.9818790846287	76.86137061826315	175.87575795827652	10.8308456420439	2.197985183167344	8191.204305242501	9.966736457064666
607.0	44.0	8886.254759801828	224.82808334367465	110.03240115151456	665.8728756043072	8.519516623278416E-4	0.9448649134645946	1513.9321760193156	4.6853779739189765
608.0	45.0	214.67210838617686	3311.0397855811316	46.28200232076895	36.1733656122843	8.430319658688243	0.9709890786457728	1598.552586561209	10.166454444403232
609.0	45.0	445.10260013017364	2473.9322291122835	72.87295826957372	108.01776560788838	9.05156962875548	1.5286924636180375	3962.2190926829544	10.85737357167578
610.0	45.0	461.2831483621986	1052.4657205398694	90.02620083038107	96.08454658780468	7.1460962302699516	1.1518078294421419	2249.356490318954	14.081804941987814
611.0	45.0	1744.8772529703356	4047.767975576284	87.25982519416486	154.33727022287135	5.645639643950777	1.1539385770743857	2257.686427105968	9.432545610058582
612.0	45.0	3159.1491952618685	3813.161052277525	66.67250201470664	116.41991311759868	5.82472197954888	1.474514748722411	3686.349258276459	8.794681564217594
613.0	45.0	5291.314507372106	2919.1103928948432	49.95688226009153	41.11724733772891	8.405034350460019	1.9069825061275683	6165.83154516925	14.970471692160805
614.0	45.0	6106.556152725955	3480.4688006957253	106.90469376688996	251.27203995287957	4.8455031493949186	1.3171769521892032	2941.619414162062	9.424138521355752
615.0	45.0	7109.881788101469	4075.822972371957	100.50834616453868	201.9997642712516	6.100928684230379	1.1558562489862525	2265.196531110144	9.51675671525805
616.0	45.0	7190.672591917553	211.28366033275273	73.19757598712681	226.38501327111118	9.135247888938615	2.060494789650946	7198.487893979214	7.258936479286729
617.0	45.0	8165.271570445685	704.7317155391363	210.9949127535446	1826.4282648750875	1.7838990679205046E-10	1.7494739978237772	5189.3675677857545	6.787472022958812
618.0	45.0	8604.14231512806	2390.0343056037987	90.45490618895505	218.33444650162835	3.998127975316421E-6	1.1374365298203142	2193.7257823149253	7.737131971277073
619.0	45.0	9093.051320807856	812.0756645439278	61.37133603321062	60.84382041482876	11.995907288579666	1.8785733070333228	5983.489494821075	15.014171263971727
620.0	46.0	347.55462602614915	972.4145624139609	158.97726016768092	1446.952934975208	0.5219632635896263	2.274964994796314	8775.011095155754	6.028534557004102
621.0	46.0	352.0469186509775	2549.8408188771746	242.5796547004124	2063.6945000083156	5.345726522868403E-7	1.0273043241963928	1789.35658726665	6.228285855794849
622.0	46.0	374.3985534735391	3377.960465055672	123.43932702709674	857.0882800241146	2.149134752797138	1.6653592162145925	4702.340645023312	5.328689808005261
623.0	46.0	5973.983733503181	4358.4153729382215	88.09860445073527	156.73306996486585	2.4339120195017196	0.8703869698845328	1284.467141519484	8.52699718677095
624.0	46.0	5749.930805799889	4479.235665067731	134.24888187056283	436.6224093487542	2.4339120195017196	0.8703869698845328	1284.467141519484	7.550686417912664
625.0	46.0	6117.590591572798	3359.5435031430516	71.61740970944581	117.31181205262216	7.820119156402319	1.3734295638525176	3198.2397777282226	9.383638553263172
626.0	46.0	6081.798234719044	1288.5225448570736	175.01806082580825	679.2636934896038	4.4445991197916195	1.337888613894801	3034.856443469836	9.412110489343409
627.0	46.0	6663.411169367638	5243.406179549239	189.65067654441972	1358.7183845293432	1.278582291338628	1.3440061971029227	3062.6740566310714	6.452573420125726
628.0	46.0	7167.919462101075	267.13533751384597	56.71100560588492	73.89397942329417	9.580710684188267	1.7210668666489328	5022.196780463039	10.609217969039022
629.0	46.0	8201.42803528662	745.6418773238069	121.46296859823605	383.52383795070915	7.172118322799234	1.4492342131347822	3561.028042266405	8.708702127584395
630.0	46.0	8762.323359919936	2282.5872275403776	133.80009680004557	602.9985532353691	4.64232334234927	1.7918235379602054	5443.631417597889	7.974618527198675
631.0	46.0	8950.31080056558	4435.72434191532	144.93586421491537	1117.3469364412076	2.8564009805636217	2.1533608059153484	7861.978383831142	6.198745526008654
632.0	46.0	9047.812384572138	989.572148889242	97.13816856821082	466.2747043798448	9.428591038065052	1.8259854806936882	5653.180823858521	6.068994972144499
633.0	47.0	398.11643248815835	2682.6018640207135	131.38949521845757	734.5971713827741	8.254350049804602	1.7042416578555113	4924.4824148852795	6.541546472292248
634.0	47.0	3061.661527986819	3942.165476496237	110.20460817311594	309.44130068045143	5.097051527140387	1.8787186022342663	5984.415077255111	10.217485134718736
635.0	47.0	3093.804634029777	4877.292225552663	71.8885495209811	57.84559068196787	7.422634708331832	1.072956526004708	1951.9221325634933	14.196116712690674
636.0	47.0	4935.137401325283	2599.4977348606976	83.2220077206079	129.2770185022054	6.64177662648237	1.155554432282267	2264.013711156314	10.022946887212523
637.0	47.0	5351.394251670649	1301.9580537961485	64.77742075566769	156.37042285823517	8.652133531870582	2.180695868403851	8062.847372083314	8.284594880743322
638.0	47.0	5757.874430108878	4530.100842771604	108.05938311502187	449.93402445411976	2.8071376544285433E-8	0.7247740244701184	890.643162875278	5.526886480747667
639.0	47.0	5689.259300310353	4453.063459725502	27.654527256244393	17.181765706953065	2.8071376544285433E-8	0.7247740244701184	890.643162875278	8.193576303917851
640.0	47.0	6158.038148826225	3443.3554460970768	139.08775542557547	781.1584128430227	1.2503409435845827	1.908481435066171	6175.528304916376	7.17796687298973
641.0	47.0	6727.344424920847	5165.80401063193	136.9828081199868	675.0377460592902	2.6504421830450093	1.39308980348935	3290.458852218325	6.772717777091554
642.0	47.0	8823.116402959782	2291.8437018729282	84.42528540201629	373.7349312321378	7.102230367951662	1.445177992643502	3541.1222177441005	5.344690706684267
643.0	47.0	9033.448907751215	4330.886311361432	173.23035093127524	1249.2213477782152	1.64513106063315E-6	1.7384278591759672	5124.051205943533	6.699005839225709
644.0	47.0	9049.373924437381	942.2696001064787	49.45954466744272	47.804174813264574	3.4438550678443427E-6	1.0670934792042885	1930.6486691303112	9.501408738504404
645.0	47.0	9151.531590370825	837.7152848172367	82.69494065345857	220.60314840175567	3.4438550678443427E-6	1.0670934792042885	1930.6486691303112	6.692874434749082
646.0	48.0	392.99175364326936	2669.904567546767	85.10875466242736	143.74977914231127	10.305366733432896	1.442818844826894	3529.5704069077215	10.695682441923903
647.0	48.0	4868.0745079956705	2483.459997572219	84.66842240974759	83.7960090670313	9.803314861090925	1.5252002001828495	3944.1365702885378	17.025597644988363
648.0	48.0	5481.183724371708	1350.0796361197918	74.76478982446876	114.53310539871123	7.795027200716581	1.2269361098461504	2552.361199466291	9.640185079136815
649.0	48.0	5805.921143302466	4397.110716455687	83.2046530120108	202.35975825882798	6.59518757693547	1.2843762988068812	2796.937764625221	7.616776062249961
650.0	48.0	6142.288375520867	3497.4300887845475	44.12536972878372	29.12003401167437	4.312986366297682	0.639074236475103	692.4698306782009	9.726514754480927
651.0	48.0	6184.341693263752	3382.6147230549877	48.74693213019482	57.25855902856542	4.312986366297682	0.639074236475103	692.4698306782009	7.275641544981186
652.0	48.0	6644.051897897277	5229.531585024064	79.01791942731516	101.0391434451665	7.198518402095837	0.7906509778787805	1059.9072481758785	9.5862155664034
653.0	48.0	7309.128800064668	1778.4151407658944	66.16298806683542	159.36058417374588	9.454973515598397	2.027986838224084	6973.141874896047	8.089234979326998
654.0	48.0	8633.93937219701	2259.6464846599006	68.31433176755795	156.90038702371248	4.152660000230501	1.139742240560289	2202.4777290986867	6.6721812146629
655.0	48.0	8849.57276978031	2287.7388670177206	54.046025777795805	54.30998618433055	4.152660000230501	1.139742240560289	2202.4777290986867	10.08269738144335
656.0	48.0	8887.049058239618	473.49681867998714	79.29640894470289	253.57048520938736	2.8824485954471553	0.9086522471726539	1399.8891585572808	5.6145516437580705
657.0	48.0	9072.537061979672	530.2152391051535	59.26751768359841	67.44412482244326	2.8824485954471553	0.9086522471726539	1399.8891585572808	9.016525661444403
658.0	48.0	9126.814435341943	4371.3284349261885	103.05616482161805	81.21415616474954	2.341426365641649	0.5990416817039703	608.4323837819506	14.34692004696429
659.0	48.0	8921.91277147597	4441.532308647995	44.481403767374296	32.27293574259486	2.341426365641649	0.5990416817039703	608.4323837819506	9.099037053560016
660.0	48.0	9022.625732360671	4464.16920689211	40.82034609402688	34.848596836250294	2.341426365641649	0.5990416817039703	608.4323837819506	7.913295614910738
661.0	49.0	307.45312215388674	912.5686500541644	132.32787465020022	464.5394813624615	4.181039192333166	1.8132354968915934	5574.509529141782	9.672716939340734
662.0	49.0	332.88873658495777	3341.296801712823	197.45557396425409	1311.8703411671233	3.225007026573377E-6	1.178090796246291	2353.1838424617413	6.6644497680932355
663.0	49.0	1950.9152577198586	3332.6175887700915	53.608054476482984	31.044289597778736	7.283287803855628	0.7934159558110683	1067.3333933510019	12.74071915385806
664.0	49.0	3025.1396713222052	3872.570668752541	49.88192199982311	38.705331805468454	7.856929318139392	1.3040730477607279	2883.3813138925425	12.341685055774986
665.0	49.0	5530.8146190979605	1247.091648263095	178.59276021603947	985.0405456132548	0.736682885441835	1.438553577187104	3508.7329871266593	7.637362465295837
666.0	49.0	5874.307627444433	4341.847565113321	91.139217009526	326.036911892757	6.067168735798665	1.5369572743260151	4005.1780447086726	6.650461958175173
667.0	49.0	6000.805967002989	3323.1844995122947	249.51669921710936	2260.395511516862	1.1241914582538578E-6	0.6273433916671617	667.2825891166274	5.582781149430476
668.0	49.0	6072.078187607463	3460.9067519003784	72.5638764505372	117.79578781383833	1.1241914582538578E-6	0.6273433916671617	667.2825891166274	7.452351369342567
669.0	49.0	5982.959447600165	3350.343365779611	22.797266871187333	14.233901433701703	1.1241914582538578E-6	0.6273433916671617	667.2825891166274	7.425135248095328
670.0	49.0	6987.853748648638	4796.582483113275	121.185450372397	513.9156431388635	5.145528933101276	2.034220921952674	7016.079003956741	8.309996839295463
671.0	49.0	7116.066627952915	246.29276734302704	82.88176916009955	167.56325015448112	13.334049887691702	1.9553951854627931	6482.870112210313	10.879981655313392
672.0	49.0	7447.471203737132	2988.671123879683	39.46678694641246	26.332697503152453	7.49317652988344	1.0274436123564874	1789.840084846061	10.47468845410045
673.0	49.0	8805.347914580685	2313.1313387997798	98.740013580535	365.48795585241373	6.383219881404048	1.7113340352927113	4965.555185215159	7.204899609616289
674.0	49.0	9034.1689265	867.8620869505934	127.9338437630023	741.9417093992238	3.4058392466943928	1.5522016564767183	4085.0231534977283	6.018581480153843
675.0	50.0	404.1606932756759	2704.165551253735	178.87051933637474	1574.2082279198169	1.9073320659364232E-7	1.554545688332969	4097.373933381082	5.682688614249121
676.0	50.0	3156.397748961748	3927.0639474504796	97.68967263084477	245.54532599597664	1.0761817072317077	0.919765032355462	1434.3397239640442	7.400105937518856
677.0	50.0	4361.1666608657415	461.0032744355581	97.70675939597082	292.6062846805118	2.046761321176841	0.813465509232065	1121.957806259466	6.449423552830757
678.0	50.0	5445.468713525921	1268.308135794082	67.50867794444908	50.27224357816215	2.4289137248535853	0.6825248410487316	789.8327950894459	11.816695210969668
679.0	50.0	5617.77499525362	1254.0314550145151	76.95632197110841	189.20430572855548	2.4289137248535853	0.6825248410487316	789.8327950894459	6.136276522870082
680.0	50.0	6033.055199982612	3425.308141510158	90.10731301403769	347.4619567144863	7.940926990759361	1.6020865302899117	4351.812501019131	6.3656480737507115
681.0	50.0	7003.573614742296	4839.687663170245	134.17676678981113	551.0259835574421	5.183685863479932	1.6678107805721931	4716.1954044937975	8.262002829324585
682.0	50.0	7085.838531018467	385.6737226345809	155.77320589801897	1004.831042683929	1.0209461090869472	2.2804834552592825	8817.63441864942	7.768250360292374
683.0	50.0	7401.55970033733	3036.896208675037	85.81300204738665	183.17279821289537	6.04069614351623	1.4225754872682521	3431.222485649383	8.944949967994711
684.0	50.0	7723.701277776675	4361.257455821708	185.2657997711007	2497.402696640819	8.935885786540903E-7	2.359995395726767	9443.289207281048	5.129294107446675
685.0	50.0	8749.218581941781	2322.58956056673	130.6654114525955	754.4108992323129	3.6782229046625443	1.392251105347882	3286.4980582101703	5.887036235174567
686.0	50.0	8844.761752878032	2182.141869363885	49.0863124213653	84.01326180439513	3.6782229046625443	1.392251105347882	3286.4980582101703	7.050901324658049
687.0	50.0	8880.850639863595	2319.7215736216276	27.218469121183993	35.88553030388496	3.6782229046625443	1.392251105347882	3286.4980582101703	5.947339682672874
688.0	50.0	8963.71099706462	691.4541501801866	163.8657538275005	749.51124181493	6.476071672994277	1.3763531689070894	3211.870388670837	8.058544945242906
689.0	51.0	404.806752072937	2736.959807572171	119.3488585056976	343.7015411242341	5.496952383023217	1.4648516038875383	3638.1910328436934	9.259100947115376
690.0	51.0	2123.6757861645683	3768.0330093535536	73.33459024639888	179.20883102377516	0.9644920119514971	0.8840768506498334	1325.1903815714932	6.273253258290891
691.0	51.0	1974.2375756924228	3963.377057262848	136.29891248675128	416.82413384787895	0.9644920119514971	0.8840768506498334	1325.1903815714932	7.96443628978103
692.0	51.0	4188.230801315715	3648.374174973086	196.98848671408004	1361.8429647593769	9.35414697764656E-8	1.450572976775244	3567.6126571556424	6.993925466611201
693.0	51.0	4230.222398493816	406.29334708983475	240.74942893535302	2168.8819823214735	1.3444660254922616E-6	0.990189770880102	1662.4049519272594	5.926345036692178
694.0	51.0	4422.713965417319	554.8763107934491	59.853618217996846	77.48196554218852	1.3444660254922616E-6	0.990189770880102	1662.4049519272594	8.5678074980703
695.0	51.0	6083.002012881445	3435.0090136189765	82.87095810855325	209.37454195461225	10.29789310529883	2.785573230678839	13156.107022500095	11.523793546196147
696.0	51.0	6410.789150101479	5070.763530380569	88.87771109725654	243.89002902519587	6.621613737999565	1.2698565586515105	2734.057034532358	7.294057548500113
697.0	51.0	7297.479091956177	1795.265397258909	255.69109078442418	2425.140399611382	1.6592199716165916E-7	1.093605514318348	2027.7747516602294	6.111856863162593
698.0	51.0	8190.616074538108	4455.815639355588	54.055526351004396	51.24056736784085	10.368705514518505	1.5117319683563695	3874.7869780637952	12.195697245376307
699.0	51.0	8739.8880077161	2314.3496014879515	112.13328891934913	302.2433665156387	9.313732426574436	1.801165234019707	5500.540270316822	10.434294935435009
700.0	52.0	371.8094861967201	2671.3637543655773	64.04470353554382	60.70921858051341	8.234064437678873	1.3505814190690661	3092.714128276678	13.014085350020563
701.0	52.0	3224.8412018635977	3999.491944044583	168.01949009507584	1356.7230260251392	2.2094985486604684E-6	2.150750693309599	7842.96496887535	6.687750761181664
702.0	52.0	6170.972017096917	3458.371288315386	229.43212946733055	1873.0466848480396	1.2408751855007076E-6	1.6203149161514978	4451.409795085386	7.268175955144351
703.0	52.0	6565.237770438137	5087.077919209161	119.21596509973396	483.31376725739085	1.7782232535009186	1.0137808435432691	1742.5546146122085	6.350347034094346
704.0	52.0	7083.656021274922	1608.6671062791875	21.737712388726816	14.5369633759167	8.384438501947733	1.8249438738732555	5646.733114084101	9.296824315157385
705.0	52.0	7361.520979213472	3197.224818195662	101.31495361698516	239.4264594903454	4.970325668248233	1.0967360603956553	2039.4003225761974	8.358684844900596
706.0	52.0	7882.252830632974	751.4248975725984	52.67148285450574	100.72053622256061	2.379297125682259	1.2748694131607685	2755.6897137227515	6.628815380703265
707.0	52.0	7854.390202989308	551.2461813522663	76.74365115162182	156.77432228477915	2.379297125682259	1.2748694131607685	2755.6897137227515	8.120120281955383
708.0	52.0	8301.488796603731	4460.318221455697	101.36608675765216	228.79692693634826	2.6675836799035992	1.092171986692799	2022.4616878587647	8.617090557884469
709.0	52.0	8850.379412262251	4409.648655900443	109.72234442197409	342.6399833724005	5.573358154018853	1.323160754359593	2968.4070834743707	7.830852919166314
710.0	53.0	1908.1683658605666	3872.8801502420283	119.48011464005914	412.0855968215223	5.010199164102536	1.32198156957887	2963.1186244245655	7.744706942623248
711.0	53.0	3200.686116230523	4033.3527212840063	143.95100351224218	1335.7639614931852	0.6593527008019145	1.8780570076645207	5980.200971552003	5.072180756416156
712.0	53.0	6179.883190060793	3761.4120800993896	78.85000625882641	133.46486104072298	1.2096403548423715	0.5576977688540996	527.3464798708354	7.478091949216754
713.0	53.0	6098.381671522237	3535.5885891511803	69.44183848484076	92.04779933569066	1.2096403548423715	0.5576977688540996	527.3464798708354	8.027576242150051
714.0	53.0	6254.847978873915	3620.8264349164715	43.95505537129857	26.798285748158335	1.2096403548423715	0.5576977688540996	527.3464798708354	9.893320821550065
715.0	53.0	7438.610007886931	1875.541559721773	97.95141237815429	207.52235583510557	7.612840300146612	1.1690406332752343	2317.1676162702265	9.043259433320584
716.0	53.0	7354.466173880656	3153.3377930719666	67.96120854872066	65.77374431312634	8.207763578781353	1.489726039259181	3762.799305707953	14.243673929452399
717.0	53.0	7807.832252509191	4883.097468892584	35.03037372336824	21.832999212194675	9.945781348902049	1.6292360103351748	4500.556709068073	12.801492348700311
718.0	53.0	8197.61050381304	4505.921020474274	95.03372993592323	246.20766226391794	7.583237240276073	1.4937436622327875	3783.1223634887274	8.547427972469524
719.0	54.0	372.7843644094182	2726.279953264548	95.060236964607	123.05476905244868	6.124795625691863	1.069722434370144	1940.1729498427098	12.172130656593886
720.0	54.0	1929.152212487309	3950.9645604370075	106.91920474084787	223.11589564378968	5.730256599863528	1.0359396149650457	1819.563093688242	9.246038584902575
721.0	54.0	2162.5628704717615	3431.4396217826593	161.32736190846984	948.6674463621702	2.241180462234938	1.1769066597851159	2348.4551905405006	6.324816729153997
722.0	54.0	3235.191159515302	3957.104403047921	66.37154297384127	102.56002912290298	0.7969094538126777	0.5515202504723941	515.7285387962393	7.164972267906595
723.0	54.0	3084.992872226893	4103.518043778672	110.88591370166762	329.2749436045029	0.7969094538126777	0.5515202504723941	515.7285387962393	6.550950586695641
724.0	54.0	3282.1229523272464	4109.1070281075845	47.18359027669041	45.42340195938043	0.7969094538126777	0.5515202504723941	515.7285387962393	7.84682239048541
725.0	54.0	5177.702732877716	371.7551748088635	114.4105108299236	335.5263281454329	5.094054738646579	1.4961271940936445	3795.2052755858194	8.944408584601398
726.0	54.0	6711.100135995519	5024.270359257983	79.92371805737253	231.034547096887	3.194552909032552	0.817740919999906	1133.7823670502378	5.872268275867124
727.0	54.0	6994.366003069102	193.3960143718207	85.76647286366475	298.6139467289027	1.0421954745259423	0.9384722363195472	1493.2794733155238	5.618865822691248
728.0	54.0	7277.012086950991	1818.214663708866	77.43163218714697	165.84316157548932	3.765125190660661	1.5545118459810652	4097.191933919307	8.64462879775608
729.0	54.0	7412.781452141884	1900.0659770291556	71.64962943021025	235.72775821828998	3.765125190660661	1.5545118459810652	4097.191933919307	6.011553048875661
730.0	54.0	7444.524307466347	4760.440108075337	103.30127814007233	171.49761949336514	8.032756094395262	1.3515690938123972	3097.2391609884826	12.134947454963546
731.0	54.0	8284.128389895666	4470.5867526125785	74.76975711081634	210.78456940078118	9.949748018645694	1.7265039856637578	5053.978710511872	7.2293791145947
732.0	55.0	2126.0756806914924	3439.3574298857293	98.5671811673064	234.9131058989456	5.929083477746051	1.530195711271187	3970.015461067371	9.469868874596415
733.0	55.0	3214.3299284333134	3945.845647248887	108.24591756803711	328.98283788067175	4.8914967967716665	1.6763196263808262	4764.4403806775945	8.859518837250247
734.0	55.0	6075.683552096864	3661.5898012115613	90.20128508546401	168.08940366145066	10.86359334145689	1.734764541154432	5102.456493060338	11.541303136392056
735.0	55.0	6728.469448167638	5072.2321750735655	108.92921533734355	514.3085145982963	6.215486971466316	1.5667105522977813	4161.747950844615	6.239522486138258
736.0	55.0	7086.551931641599	206.46639970988718	175.64073829267517	1656.54378130285	9.567274211589734E-7	2.1834892063417586	8083.564417979482	6.194227441579679
737.0	55.0	7233.329420022017	1804.1133759187062	65.13000328964834	64.23276409753112	10.442629448247912	1.3318331846844131	3007.44643458496	12.675487072981772
738.0	55.0	7502.238680577109	4552.157326930885	101.45286067102616	411.930791756831	10.175492851034738	2.5856270316399406	11335.221116347695	8.659660541920656
739.0	55.0	7874.52442681879	5317.284959478843	84.80266908192044	150.85325091692147	9.084442637931378	1.3752417627595943	3206.685307815491	9.994639238699005
740.0	55.0	8001.25096782348	864.3232971850492	91.51217318351388	193.30118298989342	8.809332082795441	1.6965729916722172	4880.264217564557	10.41168970165777
741.0	55.0	8184.285060799964	4482.723410816809	55.6107670827168	69.26896068714552	13.798461342465762	1.7416433034566954	5143.001675685187	10.908891156947497
742.0	56.0	343.4925766146112	4277.059024612963	61.61905750347897	78.55186355312917	2.4128974706902646	0.7745595654234196	1017.2035812953371	8.199381222657758
743.0	56.0	378.41568155673235	4128.7597950970285	59.923640483154905	76.56352276228144	2.4128974706902646	0.7745595654234196	1017.2035812953371	8.05464962502315
744.0	56.0	4410.413330712567	5421.58056753028	91.66032104797661	102.59078418709497	6.465095841842939	0.9293075911138632	1464.2566556307743	12.345341680826353
745.0	56.0	6070.322168342884	3678.6315215679165	112.89964840835005	252.75841866018934	4.694736196524445	1.2129392751816395	2494.4589127558384	9.775748001142167
746.0	56.0	6978.59177880731	230.9825459319261	151.17132648142564	775.006808542677	2.6517379507024477	1.4865145446306927	3746.5933937208183	7.248132345252746
747.0	56.0	7287.112102000751	1758.7835436068738	74.34103105205314	186.38343491161453	9.335764676522112	1.6182998912397466	4440.340220115646	7.612281133737838
748.0	56.0	8076.523763310364	776.7767944013303	73.35554310330771	111.77232367666296	9.468479288596983	1.016033165712091	1750.3061002853678	8.839630667886821
749.0	56.0	8049.374064122532	4456.076617931426	110.636199616362	336.07206486951776	8.705931291330195	1.5563501994205713	4106.8882774600415	8.666680343837934
750.0	56.0	8196.62777250873	2488.3356384776307	196.09971246950943	1388.4070889149657	1.094227703664073E-6	1.2868356989211593	2807.6636628974984	6.550780904955421
751.0	57.0	2352.267804740447	3536.9058633000823	79.7566487744648	135.4181834607428	2.088571250458946	1.3095303145443213	2907.5644496137684	9.655038647505792
752.0	57.0	2128.002602178777	3437.716911846821	106.48817080672876	420.39231639247816	2.088571250458946	1.3095303145443213	2907.5644496137684	6.497208261226647
753.0	57.0	4475.459192856181	5405.867970080098	100.64390145018844	160.3921618982225	6.301032485190205	1.2798504941146052	2777.261144532339	11.909900549924513
754.0	57.0	5316.418908217172	5382.633844802616	113.96665092241705	216.65011280699247	8.07652857123391	1.2199139944623643	2523.2289806410017	11.14874480373699
755.0	57.0	6181.098587116265	3598.6252587456574	71.4620224495998	145.17583584814508	8.160901474063996	1.7221874331064169	5028.738691444762	8.943292924125865
756.0	57.0	7063.75420302692	4773.247306307958	92.09993768538106	126.35735083160544	7.1575650927699295	1.3648577769795538	3158.4429360849294	12.970542244766396
757.0	57.0	7979.036259571733	682.1414018093507	121.2857227612661	612.3658236565514	7.729144245209374	2.7785063718666536	13089.438936563187	8.78766682374401
758.0	57.0	8100.016188210874	2417.229513209002	43.91484658342772	52.89002475212282	2.289172387978663	1.2325284774902614	2575.681520532856	7.986606945181368
759.0	57.0	8297.04932989291	2377.343951380083	44.497878620471774	60.66890449880451	2.289172387978663	1.2325284774902614	2575.681520532856	7.400215953494312
760.0	57.0	8215.149659702114	2502.466656334308	46.758997441839945	113.86396058990826	2.289172387978663	1.2325284774902614	2575.681520532856	5.234821405267209
761.0	57.0	8197.498611107954	2370.6039571470624	42.742602183187614	92.28963518251447	2.289172387978663	1.2325284774902614	2575.681520532856	5.36440707359828
762.0	57.0	8637.099298491712	4319.909407823659	108.8489023468184	363.60410580796184	9.227778200604629	1.6516825436074847	4625.422353584749	8.21429487898154
763.0	57.0	9104.103328784135	798.5724096664678	326.7765008302118	5963.077609619048	2.803487844181414E-7	2.6850701202697325	12223.896059360442	6.737710478128095
764.0	58.0	209.68644943088702	1834.960013837276	51.28967105380063	62.25681615038039	10.68801674025256	2.082233511513909	7351.180741472305	11.706067456653948
765.0	58.0	3300.6294761297536	4017.24272108715	113.76126489966278	204.58542184234585	5.334259615926508	1.1902804877276694	2402.1319838683635	11.465439454207345
766.0	58.0	4444.077056929216	5424.597397647648	104.291765526657	429.577516982081	5.479470382200603	1.8818192986714304	6004.185113157308	7.259129850513862
767.0	58.0	6040.811361393441	3554.843329195257	90.44158057642274	183.61467811871117	8.793194159399318	1.6331500520948967	4522.206768799391	10.41043070769093
768.0	58.0	7211.063708553213	1909.7316137360172	50.90867503587497	48.576319442804405	8.091957498037814	1.0986277807479303	2046.4417658176583	9.888925928349103
769.0	58.0	7639.166080464172	4405.3620911719345	48.434832704855374	76.81184754470836	10.251840128461643	1.9145952539876046	6215.158281764745	8.570228137895294
770.0	58.0	8015.463282647748	586.6512042450906	110.62674634663004	441.28783749357615	2.9340537734918057	1.3176452169129835	2943.711313772258	6.632738223226587
771.0	58.0	7861.829436324328	751.2967035341203	58.30686114673431	101.47920497441474	2.9340537734918057	1.3176452169129835	2943.711313772258	7.640900854283962
772.0	58.0	8097.408716141288	2503.4524959625433	78.59883684221575	170.49898902059493	1.6211820245634077	0.785600378561075	1046.409335312837	6.847742097726672
773.0	58.0	8176.331147125337	2364.737196541632	90.0858239728081	145.1334315710648	1.6211820245634077	0.785600378561075	1046.409335312837	8.94719959805074
774.0	58.0	9018.564205636176	5341.402465971555	85.35124114794552	136.99033056663407	11.562649731394634	1.8560856919869435	5841.095181012549	13.045201776915386
775.0	59.0	521.3956844014555	864.4493579866898	83.69784563902378	136.84400285284372	6.414597209661457	1.3717998896842587	3190.6544035169554	10.538288257002641
776.0	59.0	1080.7881804750475	2441.7079336082074	244.84398370058673	1604.776323387411	1.4734518199916683E-6	1.1019737189917098	2058.9304880639083	7.589069923537894
777.0	59.0	3276.3998764879475	4108.998945306489	137.6142010968671	457.500442442416	6.322987954071363	1.6322586709171074	4517.271628734261	9.797998509920895
778.0	59.0	4538.650012279528	5429.698069413506	109.45474165373189	460.1647949144796	5.675260749569566	1.2120840993239168	2490.9427449141635	6.1843199479215425
779.0	59.0	6064.784493956318	3488.2747149555335	111.27570848200347	513.7386621530727	5.821104239366654	2.7296022327285	12632.722806179618	8.709455958281929
780.0	59.0	6596.33255016913	5119.258972767336	144.33144576883296	1234.2244667460236	2.8476466515757084E-7	1.0084714257473093	1724.3632031191148	4.523528492903455
781.0	59.0	7312.916713639878	1708.1100011546273	133.81977427482127	493.1230170966879	4.958250189604387	1.4546411584086336	3587.649276369958	8.355635741043269
782.0	59.0	7517.735657689192	4624.1820860234875	42.3941893805272	32.17788972803553	16.038041926748086	1.8743153241493993	5956.395805636647	13.838594800905865
783.0	59.0	8598.958022440975	4639.179645514861	53.87220410992995	77.0175257660264	2.198659033525352	0.864584911861211	1267.399530158891	7.251155893604088
784.0	59.0	8594.173961534529	4461.04641690989	49.85936526980052	38.41561030963582	2.198659033525352	0.864584911861211	1267.399530158891	10.3190322026937
785.0	59.0	8788.940470670988	4490.917538248435	10.525929543598178	5.978803606168444	2.198659033525352	0.864584911861211	1267.399530158891	7.146564139006348
786.0	59.0	9077.75966253708	835.3496925693352	243.58871916880884	2833.586327186946	1.0821672033810179E-7	2.215109686387658	8319.337089266772	6.823266754446225
787.0	60.0	533.0799441925075	936.2701055608095	82.26736008621198	75.46403201034205	8.102212595830766	1.3016200641596094	2872.5441105157124	15.933439174745123
788.0	60.0	3426.157397171851	4245.317562842986	52.625098253319344	22.296858560838682	7.332161530286937	1.1593673284472978	2278.9791526394533	19.452673468821004
789.0	60.0	5949.233485431761	4476.1377809691185	130.238514051082	792.6928705497284	2.7568125442647227	2.143601284260118	7790.875322775073	6.827160955347175
790.0	60.0	6122.828152518652	3506.816771225266	139.16320641083843	668.923628738883	2.6936867175573993	1.4901869055533854	3765.127808327439	7.164023615855225
791.0	60.0	6556.265145838278	1590.6062892728191	105.39140847481758	201.09499602511764	5.342219834584209	0.8435811945166783	1206.5685936113184	9.049747752554993
792.0	60.0	6626.255593176231	5073.7761925462855	165.60128744758865	1409.023104608179	1.8258980431964733E-6	1.9460369635628134	6420.989441094091	6.052037544847301
793.0	60.0	7247.819277555099	1798.9129764681243	69.06873024844913	100.44223627731805	2.745031928994341	0.794564372953996	1070.4254189779276	8.134221649562141
794.0	60.0	7186.309448881459	1639.2493687116137	69.3588401498372	120.6831451013977	2.745031928994341	0.794564372953996	1070.4254189779276	7.296437655725971
795.0	60.0	8172.888256157689	3689.6328349101564	92.07624100410712	267.1621479090096	5.851742593757825	1.0391948578418522	1831.0163209580883	6.7313148198589
796.0	60.0	9188.887987383148	688.9301569254216	72.56840498246333	286.6912623882949	6.130129959350448	1.6648659165365665	4699.555276201787	5.485624006470335
797.0	61.0	488.4577184209919	968.6189102592942	169.5895235013598	944.3272063155449	2.9043091878358838	1.353046268091063	3104.0130111381527	7.128300570174134
798.0	61.0	2506.7343383728116	3607.3686038092374	86.47878896872953	145.4444033294092	6.104903723309304	1.1943354852244839	2418.526827406705	9.870427999968161
799.0	61.0	3412.3977499626335	4085.5368150700388	204.75264431493454	1295.4047650091968	0.173229117268768	1.00127480594778	1699.8273568948948	6.706081477948728
800.0	61.0	6136.186076539096	3445.8068990318893	67.12894811734576	139.28558431399333	10.142314516683415	1.4611777526848335	3619.964734338046	7.756439493768123
801.0	61.0	6626.385698554946	1752.2892630667839	65.96168012650766	120.83907664507481	3.915804143685151	1.2238810897220282	2539.666476430458	7.780128591868226
802.0	61.0	6596.461599507048	1583.8077773414443	77.15362772380706	141.70818665119552	3.915804143685151	1.2238810897220282	2539.666476430458	8.63969618115261
803.0	61.0	6693.527854300271	4996.234140742328	115.44497497179616	505.10328524683973	3.713049137684319	1.3465796292923482	3074.4137786648616	6.459817560818815
804.0	61.0	7242.37805123361	4557.049226635752	57.33865730753955	43.08326646161413	8.623576943514387	1.7820972835174016	5384.694313774835	17.32247685376413
805.0	61.0	8318.466182191718	2802.629825550607	74.14095087197555	133.07397648770993	9.051261388044901	1.4941002227987483	3784.9286613355093	9.374049391393418
806.0	61.0	8548.633565781982	3989.5072888063587	51.352387162778385	57.10952171789834	10.630496851494978	1.0358770895805332	1819.3434565216246	8.742885310044063
807.0	62.0	89.91888188326054	1920.2936645534135	35.05773162244963	22.637821584898067	3.437466647797385	1.3123518240373246	2920.1072038989405	11.062426425559664
808.0	62.0	261.3080308723938	1974.7740422574113	79.13387781009217	250.5149171484124	3.437466647797385	1.3123518240373246	2920.1072038989405	6.203493512740935
809.0	62.0	465.4573987041709	1017.3959183981383	96.24889128326852	248.92071474877528	1.2839082297216806	0.3917181310895352	260.1630318675929	6.359929645069911
810.0	62.0	372.3529605082922	849.923554167326	57.45500182346746	40.98040919334116	1.2839082297216806	0.3917181310895352	260.1630318675929	9.832661520358045
811.0	62.0	2550.4715823905026	3543.5906848464238	128.95039210087373	706.3715210104434	4.248299490101423E-6	0.890061362322005	1343.1964651618935	5.385550090662267
812.0	62.0	3340.863232019513	4047.6962504859953	87.65880614801591	175.67301971845697	1.746278332357646	0.7499380141773747	953.5620841033051	7.58452141319723
813.0	62.0	5887.193894095048	4374.340084700046	199.56394094847303	1350.1894826769574	2.620597690900434E-7	1.4653588292479105	3640.711164972548	7.198382133626525
814.0	62.0	6058.97453848276	3478.3714818173703	102.67872400403654	340.45262870010635	4.344863321751452	1.691009941342529	4848.311988382155	8.003489467862376
815.0	62.0	6557.072257328942	1631.8011411956563	106.24412921591191	288.3415819463574	8.061300922343175	1.2935578219636443	2837.0692075918305	8.379552186501344
816.0	62.0	7209.747041052223	587.4467432145645	87.44680084234292	202.41935408327564	2.346149727969978	1.6655425289310164	4703.375912397504	9.255891370726635
817.0	62.0	7201.028296918651	4607.790244400031	111.51493209164059	489.53367677002086	5.59800501175855	2.4393973692855124	10089.353520365981	8.44823741462089
818.0	62.0	7667.598507601458	4226.528691264216	163.83677348741543	1129.0721957735072	1.1850228743733288E-6	1.59597508106039	4318.685854669704	6.405420957579873
819.0	62.0	8848.142337773152	2239.8290943336347	57.41866009908396	43.354257566204005	8.589019224927648	1.0712378522764485	1945.6739194236338	12.606919458503324
820.0	62.0	9141.24853760278	693.3604334715346	134.7837770635192	509.5987511735274	10.08441763679804	2.328515841528569	9192.986684713682	10.85527575075864
821.0	63.0	230.69642099015678	1922.4711986045672	99.99371478763433	337.6927833236753	4.061168643139958	1.5525582389299017	4086.900248380166	7.43174199018234
822.0	63.0	196.761421827498	2147.754656339249	92.04161018187065	320.06926942341477	4.061168643139958	1.5525582389299017	4086.900248380166	6.86121402660763
823.0	63.0	602.4109630273094	902.0208543280349	288.07761689633287	2382.6868545744837	4.5321414635786366E-7	1.5106382231848903	3869.1856490335354	8.233177643332214
824.0	63.0	1371.0785736315663	5055.893321907079	89.32820562869777	98.0055697439205	8.05576132610865	1.3340633032903113	3017.5266423748653	14.94483140445878
825.0	63.0	3368.4678091858927	4035.5583808980964	85.42161261457771	163.75081139094598	2.492171383393658	1.1102446817747407	2089.948768928516	8.643432915888894
826.0	63.0	3271.940119184533	4206.918244583486	53.71785683262385	61.535778379520416	2.492171383393658	1.1102446817747407	2089.948768928516	9.052798532125301
827.0	63.0	3581.9100069555707	650.4790854660546	89.82714626054255	199.14229876571477	0.5335046240401174	0.45760827084068356	355.04709853323106	6.744415908640495
828.0	63.0	3840.8138342589823	708.7119111833906	28.958470898179158	12.026631231511534	0.5335046240401174	0.45760827084068356	355.04709853323106	9.8225608489909
829.0	63.0	3695.398300771869	611.2407724154777	86.91218087992996	182.65650183380697	0.5335046240401174	0.45760827084068356	355.04709853323106	6.824505767342564
830.0	63.0	6583.84473973539	1676.532243938641	124.69210875467961	323.2262150668266	4.955069813828554	1.4290210622766573	3462.3861115946374	10.235813590858221
831.0	63.0	7403.216738882786	466.5008574171204	58.75006241861011	38.27563587108021	9.412299470494043	1.44127255888998	3522.009095806443	17.187722398985727
832.0	63.0	8521.981980204171	4260.8247296893105	87.45687856925744	184.91726477221843	2.9865517659291467	0.8992368606126521	1371.0283616201968	7.664759860985045
833.0	63.0	9103.83198076505	762.6455944932512	101.79882782850956	178.22442080587876	15.577340470267245	2.3147513111892497	9084.62311418873	16.56197945099172
834.0	64.0	1365.8523011540528	4989.442054090995	174.25957162213075	945.64030162568	4.889269941537942	2.679123095374221	12169.803717931138	10.96401640981534
835.0	64.0	2311.9773755455985	3462.882833096469	253.81805940772617	2948.8318891899635	8.912737618124333E-7	1.8323254533402475	5692.508937254042	6.398476011895115
836.0	64.0	5130.765348466319	274.4658918499964	114.57660762778977	608.0793248216863	6.588160682877575	1.1120215369443556	2096.643703556284	5.359531746558236
837.0	64.0	5586.090121213751	5340.081403848405	100.11762182618705	279.77226445858435	1.009718595864773	0.9228810318933358	1444.074759603406	7.0315687118190695
838.0	64.0	5599.949464173876	5203.706741716086	59.80762106930451	111.87877286545697	1.009718595864773	0.9228810318933358	1444.074759603406	6.624831958775831
839.0	64.0	5970.450799138822	1680.0426582272376	89.05950575404326	158.0726885136948	4.970388327682837	1.1978921601959993	2432.9527939706177	9.705836138826792
840.0	64.0	6932.478749606431	5010.245879468665	70.21772308877463	95.1158530926132	3.61638322881583	1.0378618145356002	1826.3218065160986	9.384522740865645
841.0	64.0	6809.912515845648	5176.198265616712	102.36013707494112	164.27583289779307	3.61638322881583	1.0378618145356002	1826.3218065160986	10.811982015907807
842.0	64.0	7239.800348277157	4620.4425185360205	134.99260299029436	481.43815703889925	2.2235862113487195	0.9346843922916115	1481.249506840787	7.285883094628748
843.0	64.0	7386.658046287163	4767.270136665043	90.09464095176894	139.95246289647014	2.2235862113487195	0.9346843922916115	1481.249506840787	9.703794927430138
844.0	64.0	8166.162769425221	3555.455620675298	77.98162103443156	151.97264380927535	7.044816786097382	1.7710042127859902	5317.866441646423	10.041102325267621
845.0	64.0	8474.681483068933	4270.027070011212	42.05081446762948	39.22512292884987	9.198478394132474	1.5172714405489987	3903.2359374040416	10.253918440661394
846.0	64.0	8970.250290808484	347.35779197767266	113.79245412780186	476.4470718245337	7.2799562488868945	2.0783483915075736	7323.774041409371	8.089689739442914
847.0	65.0	180.89309057362038	2154.716298835495	99.84085949616797	358.6985112252241	11.085842642420406	2.3470307099874455	9339.761402338558	8.87749570019128
848.0	65.0	368.5945486091862	985.6014107531685	101.4918666442687	253.3348352816482	8.750724816789589	2.182990589838695	8079.8251855297685	11.616013137422849
849.0	65.0	1187.8192179098426	2370.295549562793	74.04516138228504	125.92956546070616	7.106674239656251	1.3455237902643318	3069.594437307868	9.257340733219225
850.0	65.0	1336.4574757821936	4891.308739797986	71.5061151600984	123.52115884980122	8.12935282825613	1.5196791687884712	3915.6337033369	9.477576984677492
851.0	65.0	5654.101879020643	5302.605031655877	101.72268847115353	510.67053308110786	8.053069331852288E-8	1.2961238956245107	2848.337588003328	5.366582154142755
852.0	65.0	5437.005363422938	5211.031277457038	159.20793211393868	857.3681964545184	8.053069331852288E-8	1.2961238956245107	2848.337588003328	6.8709083142709675
853.0	65.0	5862.327307718048	3567.7801365178484	161.99511590883162	1123.9134780619804	2.0359360563012212E-6	1.0296622704130205	1797.609689038147	5.511014075700434
854.0	65.0	6756.818103848431	5071.672381100042	121.28087178491421	798.6378299382286	2.4405266973848155E-6	1.8141774053766302	5580.3026437372	5.647898724881041
855.0	65.0	7324.451140856654	4730.863330220398	72.89258464317385	183.2070274051068	8.73245435801353	1.7925540606918935	5448.07104032743	7.87814725572572
856.0	65.0	8560.075908406621	4338.38311641539	168.03203062091256	965.3597378210095	0.31868742058648025	0.8409315332742342	1199.000911390015	6.051092675915229
857.0	65.0	8507.037321807287	4181.47392545612	41.76379771095343	33.43321336840812	0.31868742058648025	0.8409315332742342	1199.000911390015	8.96130564800431
858.0	65.0	8697.683207238619	4274.630304536295	31.519645248189022	21.880691371947425	0.31868742058648025	0.8409315332742342	1199.000911390015	8.413066153328861
859.0	66.0	247.76218103425856	3477.280667006149	106.74490410230823	337.21618597422	2.3703350969733554	0.8145397245656457	1124.9229480301408	6.5810487081883275
860.0	66.0	233.24314656806246	3270.7430361362954	101.53652148880305	255.84897475545486	2.3703350969733554	0.8145397245656457	1124.9229480301408	7.333553066391629
861.0	66.0	340.94402267682244	959.8524654381513	87.41557159658159	284.1841608166368	5.893440189626616	1.3962400901176693	3305.357546214943	6.652172039274758
862.0	66.0	1968.5544582512855	3487.724855765697	227.64112365261894	1662.5207370593612	6.174690045397212E-7	1.5841316773868253	4254.816485947913	7.761079265934423
863.0	66.0	3086.345414619933	3772.8464715971922	118.99154081968442	286.3557962300971	7.061598782495344	1.3363082495840513	3027.6909052106816	10.095351873637922
864.0	66.0	5428.759235541958	5253.8012040118365	129.45294021556117	393.4568251078513	10.551148914732515	1.7543820509898758	5218.510818717532	10.457400240380325
865.0	66.0	6120.437319949478	3506.6403324870107	72.63732477331449	227.92208703872794	11.176685031950257	2.4378328158478317	10076.415676927467	7.858080006241845
866.0	66.0	6660.928326335846	1639.488980225584	218.9701204097068	2489.5543035765354	1.3960135557961032E-6	1.7804632635919393	5374.834922021466	5.770349244531337
867.0	66.0	7130.79374303438	276.86429321061337	167.3812735012555	924.615512969369	2.6065911419565625E-6	0.8554613268835277	1240.7922122925766	6.2025722388913405
868.0	66.0	7209.6838970818135	493.3838468547305	91.4743138519805	255.46329552632054	2.6065911419565625E-6	0.8554613268835277	1240.7922122925766	6.539877628037494
869.0	66.0	7244.242776864099	4532.2084906738055	75.6685116702738	185.24271963692988	10.254680943735256	1.5711114722899029	4185.161649124093	7.737663625890413
870.0	66.0	7397.542416768449	1791.1747816973145	194.4432773646526	1544.7015190465784	2.6502604325353096E-8	1.4444159882259378	3537.391651703628	6.279775678340349
871.0	66.0	7201.982934864621	1675.115510725684	40.723466397017134	57.118053405801156	2.6502604325353096E-8	1.4444159882259378	3537.391651703628	7.280927717519954
872.0	66.0	8994.57733398754	680.0295918811906	88.53218241546617	170.9672512633457	2.263228195872459	0.7843291873237486	1043.0256550302452	7.888782029832963
873.0	66.0	8968.313246051743	514.3743618678861	50.81332590505333	73.6014623057708	2.263228195872459	0.7843291873237486	1043.0256550302452	6.816786400293683
874.0	66.0	8814.858773678441	579.8766038633777	65.77305457296215	139.8838245698366	2.263228195872459	0.7843291873237486	1043.0256550302452	6.259018590817164
875.0	67.0	364.1124827946754	2057.828970525728	107.11318404123132	318.42628960903176	5.999770992956373E-5	1.1872068911800318	2389.7513213254438	7.636647064727811
876.0	67.0	230.0972647858771	2113.6195363023417	35.90237540689227	32.78315169072404	5.999770992956373E-5	1.1872068911800318	2389.7513213254438	8.401036014853329
877.0	67.0	135.52828285872226	2106.5616502313887	153.17835707131852	875.4205519776887	5.999770992956373E-5	1.1872068911800318	2389.7513213254438	6.247433825805833
878.0	67.0	134.5577806707185	2168.690530031943	10.563666031108047	11.388057066473229	5.999770992956373E-5	1.1872068911800318	2389.7513213254438	5.185600941137283
879.0	67.0	354.13591327418817	4547.406859565009	78.82975087375188	95.41545959836024	6.699218951271423	1.1730026113527199	2332.9003892021633	11.674459833214335
880.0	67.0	442.6077769999562	862.0205944579722	241.8406435072175	2335.8392356608147	8.131278996434816E-7	1.3751814354892127	3206.42543784268	6.260732630824777
881.0	67.0	1288.6346773886298	2274.769916943827	76.37619989516276	144.7273248404805	8.21000887278717	1.8030201022210295	5511.875189413319	10.21035149919421
882.0	67.0	1338.8910058660979	5028.087550892574	187.18804434763538	1327.791753285707	3.9592647279508207E-7	1.5839494391026328	4253.847766853889	6.875607082986806
883.0	67.0	3390.475579119045	4023.4008764525247	81.00602997096703	130.5651456304957	8.366665146084038	2.232469032988911	8450.241569370412	14.182118057924152
884.0	67.0	5480.888507105241	5284.926374361777	88.58470026046356	210.31692535459086	15.054121882821072	2.4511779863450736	10187.03814939974	11.72596410013357
885.0	67.0	6102.606969432999	3487.0137482075447	99.04678531921502	140.67046689090773	11.217895856078881	2.2940384285104485	8922.768279083843	19.364871058783017
886.0	67.0	6679.695221231152	1703.6923278915865	62.71983956018152	51.80338761028735	10.390364488562302	1.360840308516327	3139.8765023844558	14.358844883676475
887.0	67.0	7342.935362515742	4598.598170080664	103.64994519127073	232.01975720792066	6.762449914480158	1.0751661246557165	1959.9698126214548	8.746483781989824
888.0	67.0	8259.591228624555	2546.9353089448446	71.35888623667519	171.9123129570838	6.351276685814531	1.5304295303341209	3971.2288181234558	7.4198264629402555
889.0	67.0	8911.085852549868	520.595066270944	71.607996491626	182.01068195450026	11.63973444894049	2.3571659546477424	9420.599885851821	9.028860180971561
890.0	68.0	425.1116005131851	816.9881820515508	88.0627599084854	263.2932403072646	7.898260080483355	1.6709423248233428	4733.922643301586	7.674214224432081
891.0	68.0	2262.075927801228	3410.658551182318	209.85304935727783	2097.797238791844	2.925582350005957E-6	2.263466223050452	8686.536780204719	6.920510044591199
892.0	68.0	3497.321934816048	4013.821956501981	66.4232198339834	93.91692450631862	8.297268719825766	1.1136046412033087	2102.6176314527074	9.020133280421607
893.0	68.0	5454.0576397592995	5257.24718433903	104.05604201554456	353.8209067941266	11.494539573016212	1.9136435827531229	6208.981187847687	8.475474078434846
894.0	68.0	5901.530698958125	3550.7229497364374	94.72511031375642	226.75263615123467	5.893941376490674	1.2529721022049884	2661.8344413943046	8.339506971305859
895.0	68.0	6996.987944981066	1829.3379496528817	94.25717074127064	201.1349450959341	2.6033403592435858	1.3815917313265005	3236.3664326183725	9.448974424330077
896.0	68.0	6817.529238564714	5181.951718019351	106.75091296907468	393.7481104460418	0.9625716273893274	0.9694838138112658	1593.6001524188841	6.224187225897685
897.0	68.0	6904.138103450233	5034.91951546299	100.61158404480264	336.10888367121987	0.9625716273893274	0.9694838138112658	1593.6001524188841	6.384975569537269
898.0	68.0	7251.668867560424	392.41515973146124	160.31173601511972	1000.1784929176082	8.650406813632431	2.2866065173751378	8865.048404839785	8.177673834191662
899.0	68.0	7387.177718115453	4608.756445616806	64.60615243973913	134.58447481051846	10.363720789066862	1.6063519719949944	4375.016132826232	7.86147214139185
900.0	68.0	8302.258044767701	4199.092329284557	33.555940905903135	24.761922443942076	2.7745622798304708	1.078217414416504	1971.1102737733256	9.008154782850724
901.0	68.0	8497.028308286566	4122.148539410717	34.050769626939044	29.164849267024923	2.7745622798304708	1.078217414416504	1971.1102737733256	8.223432674887304
902.0	68.0	8447.05638037703	4252.91541788038	45.07471651150957	67.94512618331798	2.7745622798304708	1.078217414416504	1971.1102737733256	6.696602461064731
903.0	68.0	8277.216313257897	4302.876673527892	31.723695327126574	31.52470740838305	2.7745622798304708	1.078217414416504	1971.1102737733256	7.182610206651244
904.0	68.0	8820.70900462541	2049.9395446888625	57.94698898461697	149.30813516703577	5.5749466241210435	1.4291853615960386	3463.1823287677394	5.995064633277051
905.0	68.0	8893.222255075947	1844.949258236143	69.44108895004237	125.97630293819113	5.5749466241210435	1.4291853615960386	3463.1823287677394	8.673131100468753
906.0	68.0	8973.22312835158	588.7048436247834	79.1813117925876	150.8205617300887	10.858806556868332	1.5504516232544336	4075.817009230663	9.595878642700317
907.0	69.0	474.9967327210237	738.6865931982202	59.454591130449586	71.71684042694781	14.138947087850052	1.869312838355454	5924.643387348983	12.352213091775548
908.0	69.0	2231.1469653362988	3473.839478919789	71.52432220945809	27.859694077836657	7.7599169199975355	0.9744973454289219	1610.1248698674888	23.88038725613346
909.0	69.0	5028.650790285384	383.30524297178863	43.35219573514845	36.168968973109756	0.7500984981082943	0.31850535426208787	172.00129322711075	7.751814851425707
910.0	69.0	5126.963437324345	189.66909799107745	61.214997536232715	68.028836083919	0.7500984981082943	0.31850535426208787	172.00129322711075	7.831452662418547
911.0	69.0	5143.836589766301	349.67856617232195	55.961403394638	41.59511898371743	0.7500984981082943	0.31850535426208787	172.00129322711075	9.29295187865991
912.0	69.0	5468.347977468433	5381.436952785333	101.10819256191789	366.6373463859708	11.499325899830808	1.8610770158776482	5872.552778297174	7.768342191695316
913.0	69.0	5953.542660883414	3610.26279318865	85.91980488902378	148.30189475277504	2.6792200605197243	1.1107202047039741	2091.7394215828504	9.3421736445102
914.0	69.0	6103.789859468685	3469.765235814354	61.52255765664286	70.66903856653127	2.6792200605197243	1.1107202047039741	2091.7394215828504	9.904051558190845
915.0	69.0	7185.553656852557	333.2817130382131	118.99388530897977	376.68135332699	5.658528361544183	1.7471992223019475	5175.866816560816	9.449470987316676
916.0	69.0	7419.462773927932	4680.901637011747	103.15748636788912	374.2512654884233	1.0997175267650994	0.9273283740060279	1458.0262196871602	6.096149987370396
917.0	69.0	7447.245955123145	4628.526528993248	41.36888842961894	67.43782791022608	1.0997175267650994	0.9273283740060279	1458.0262196871602	5.879605612830188
918.0	69.0	7599.864313716129	4554.63557965729	107.42656396286642	221.71424813137952	1.0997175267650994	0.9273283740060279	1458.0262196871602	8.973241080089284
919.0	69.0	8209.857339715723	2579.2950515059274	57.18312944971339	100.35607005445621	3.313881726197168	1.3233881975817288	2969.427673129229	7.511619908323268
920.0	69.0	8360.717419926137	2491.0930886812966	66.17159109606543	79.49804806087376	3.313881726197168	1.3233881975817288	2969.427673129229	10.972847123451471
921.0	69.0	8513.914956503048	4109.821484497903	92.26342233234355	269.625174452748	3.765170913926523	1.2647630993939376	2712.1681377942127	7.152901499839157
922.0	69.0	8365.941232265923	4256.27232613851	90.6442299176495	181.32016953685172	3.765170913926523	1.2647630993939376	2712.1681377942127	9.235790900930665
923.0	69.0	8843.906888248275	370.4230479667894	72.94510076442477	166.02521501407372	10.35338942874472	1.4349174314576814	3491.0177757773827	7.630927948788045
924.0	69.0	8930.277901840123	2018.2720900837196	232.0056656539801	2063.6147950386408	1.274954397946856E-6	1.1720624523016117	2329.1622829074486	6.104926506689617
925.0	70.0	213.85351434389779	2126.2582080354937	70.94347214611619	140.59745840447331	6.91856765751591	1.3158459882014255	2935.677597532657	7.962674152781632
926.0	70.0	405.35050578864394	839.6458340191364	69.99768385632686	162.2171203405459	3.3394109385872097	1.0483557004557194	1863.4406248865785	6.572720704544228
927.0	70.0	452.0958063777344	690.3576456007281	72.51566094971314	85.88898579569809	3.3394109385872097	1.0483557004557194	1863.4406248865785	10.59291079722317
928.0	70.0	2087.9393830528047	3447.747640951317	115.93776782481227	472.15022259312553	5.84527379641618	1.8552382137228385	5835.762375825348	7.872449761583378
929.0	70.0	3158.4550296019747	4018.1486163583445	208.30931236222244	1578.3427723842458	1.67122790216911E-7	1.8807239396023911	5997.2053574202755	7.704473799925643
930.0	70.0	4948.129916278271	2939.939737041523	242.6696742979845	2612.2383894724194	1.2410832974381837E-7	1.6377553065951114	4547.747999719501	6.229067310327298
931.0	70.0	5210.260659225147	247.30957247469118	75.21510392722072	144.746223531448	1.6921524892501898	0.789583789256881	1057.0479395525965	7.184304708093653
932.0	70.0	5137.573114196341	383.6144221444289	94.98673116682342	169.34355975715167	1.6921524892501898	0.789583789256881	1057.0479395525965	8.679892150629751
933.0	70.0	5472.270250320361	5260.631150849055	95.56181340016592	436.98196309723596	13.55260870207779	2.5998474362148953	11460.246639855499	7.5075326088639995
934.0	70.0	6135.249601753437	3476.1330059019183	102.91751216760689	309.5559012790867	5.165233380702635	1.7479199463902515	5180.137813540343	8.790476425983504
935.0	70.0	7127.944450783739	1782.1732232433556	119.77561281615289	323.2643577599083	3.797195950757676	1.152981235079704	2253.9418925250006	8.719071631789054
936.0	70.0	7469.721936947184	421.11283720616143	207.12971109047578	1205.969661685596	0.4144958023664199	0.8060051469869678	1101.4733109383737	6.744409038798893
937.0	70.0	7314.051987444225	413.0548292297179	0.7022144857168664	9.758561422930315	0.4144958023664199	0.8060051469869678	1101.4733109383737	4.256777359140688
938.0	70.0	7443.621608183661	361.9220826809483	24.861411122390695	11.865439912353477	0.4144958023664199	0.8060051469869678	1101.4733109383737	9.375003472258829
939.0	70.0	7254.7118513142805	395.35692271463506	98.10844937322413	183.2329791863649	0.4144958023664199	0.8060051469869678	1101.4733109383737	8.64781157428517
940.0	70.0	7459.555393424525	4708.6413501941315	61.81495238161595	62.651706555837755	8.119839892069846	1.2442716398612534	2624.995978352537	11.49804128710488
941.0	71.0	475.5439699201303	4432.928186666084	61.62648892140923	105.53135144091111	6.707791319048101	1.2477977522392807	2639.8948890718575	7.8491596913805735
942.0	71.0	2069.3580918890925	3388.3905212813797	193.85509804261036	1141.5919115405757	1.975465186880985E-6	1.2747931080208166	2755.3843092308207	7.3477761292747115
943.0	71.0	3276.498834083492	4023.974993160008	78.72864945862416	208.3067611799871	7.686737883227982	1.3242274988645468	2973.195327638179	7.00301466973119
944.0	71.0	3730.119810235773	173.52289415312342	86.32324010724949	495.6667570121664	5.97569838945996	1.3210921631325427	2959.1328952016265	4.4804658256368155
945.0	71.0	4414.320325880091	5407.443167196715	183.10538082617364	1204.8625383809049	8.571005801763345E-7	0.893413313379433	1353.5638291120326	5.942583508017775
946.0	71.0	5252.4117631078925	5285.158413199162	78.90471069255415	92.12510741999118	14.48908534623086	2.224480569119353	8389.874619116923	18.382854320767443
947.0	71.0	6159.287168187222	3443.9477722526067	55.91964347695583	52.68733545092465	2.907302014699862	0.6230475153404885	658.1737759288523	8.88470570884773
948.0	71.0	6044.719774000101	3566.03294505328	52.621421850346486	34.05479415863573	2.907302014699862	0.6230475153404885	658.1737759288523	10.815343902198313
949.0	71.0	7213.654051728656	1757.9796034876938	105.36797998966624	185.50492576215828	7.007768248190423	0.9527980965973862	1539.2175235674913	9.971136848691648
950.0	71.0	7345.905479563063	333.54869700401326	64.39097212791069	85.26776283461628	1.7503545782156262	0.7703021188839566	1006.0519849035007	8.207161866356998
951.0	71.0	7590.657402703089	460.99112771608816	105.21526448717404	263.99847741371747	1.7503545782156262	0.7703021188839566	1006.0519849035007	7.415755946840938
952.0	71.0	7880.224247546157	4781.720053858078	47.10408269482655	44.99066347452114	8.748866554076846	1.9865567946034497	6691.141419068219	12.93208899412641
953.0	71.0	8262.754105886343	2458.2952631515604	61.308887975595894	78.40302246000955	7.572014963327915	1.2293588069761476	2562.4508905951907	9.562895736496555
954.0	71.0	8322.574230933065	4165.303242101046	104.40788324023858	336.0631336468684	6.096878329906064	1.517009720999623	3901.889487431764	7.856354609365732
955.0	71.0	8504.18512261296	1047.2104762281997	141.44328112096525	439.91518194338653	6.425459757105925	1.7138769208100106	4980.322868269295	10.864374809149263
956.0	71.0	8835.274827481477	451.31923263970776	89.35835564392873	186.69889364094573	8.474022688942757	1.1383975573116583	2197.283769073555	8.477577617348206
957.0	72.0	1039.2273740014516	4799.349773089044	56.30544004198046	56.0030233025126	3.592687030706468	1.1737204143107836	2335.756434174636	10.592186931201082
958.0	72.0	1205.4741035301308	4725.446560454859	52.844773476946344	77.08007042154914	3.592687030706468	1.1737204143107836	2335.756434174636	7.74560034660661
959.0	72.0	1884.6743579539545	3219.709257834111	8.242890890044109	13.335690337703754	0.6462554279433798	0.6882615415241202	803.1658660176173	4.296942089535955
960.0	72.0	1944.6568926132456	3329.497653586856	41.28075190447426	26.189961929378107	0.6462554279433798	0.6882615415241202	803.1658660176173	9.778565643991577
961.0	72.0	2937.415930851943	2718.04966114424	119.56371479797004	363.6290318517613	2.331500109533117	0.7058231425098508	844.6757479799853	6.995967646727758
962.0	72.0	2704.7857292411018	2837.0687463725644	86.92118279458943	100.91838924134277	2.331500109533117	0.7058231425098508	844.6757479799853	10.477475299924206
963.0	72.0	4533.806081983086	5360.684961682226	92.66801521926371	360.73410013241215	7.361371320959563	1.7853195596380178	5404.184448833157	6.763704967900217
964.0	72.0	4570.501928703432	2726.2939736534167	36.07682483324668	17.53470141944357	1.76460075890419	0.865158121091276	1269.0806302733536	11.54400600369053
965.0	72.0	4600.489123375872	2594.590769479852	40.744076274957095	42.15105393298673	1.76460075890419	0.865158121091276	1269.0806302733536	7.573451907668767
966.0	72.0	5369.87972575707	5338.320955358752	191.56050110938094	3262.7104277941207	1.4775585838347186E-6	2.774398142964849	13050.788133163433	4.781788888833674
967.0	72.0	6001.357028061686	3459.0029922132767	81.77181849087427	205.8334047267738	2.7124450743294397	1.6669880701774589	4711.543670573856	8.256743589329556
968.0	72.0	6193.268710494984	3314.453900186079	98.93385262554612	261.866840057055	2.7124450743294397	1.6669880701774589	4711.543670573856	9.1739927457223
969.0	72.0	7887.921377532343	1335.8099320339454	230.08248047312026	2002.0626875447915	4.063343177410116E-6	1.144416343808254	2220.5822056300944	6.11603043952818
970.0	72.0	8087.435649884297	4945.8877843816235	113.33857124804119	247.91026206351242	6.7327066394843795	1.3210303919379245	2958.856177327425	10.400854408303248
971.0	72.0	8319.513481700063	2467.0896521005675	134.9141453597549	398.976691866734	6.108545163818153	1.5193135301523915	3913.7497073465365	10.155104654682374
972.0	72.0	8360.578998949522	4348.617266048893	65.47947872707964	151.7881331993832	8.716006605236725	1.0444996523597225	1849.7576701172777	6.304593797197332
973.0	72.0	8818.379588881293	454.73519467909205	137.98238289774545	346.9643629988253	8.72613484171714	1.5148949704925185	3891.0184017146325	11.724217916064164
974.0	73.0	1151.2377416321942	4766.172055173211	106.94565279445774	297.4822851037687	5.137972311376876	1.1764438786523295	2346.6086429518455	7.958609814804108
975.0	73.0	1841.9255455027637	3475.6151845331683	90.70742739747327	240.3459753893204	10.108813352278384	1.8263961519825607	5655.723954839404	9.022105016901552
976.0	73.0	3137.0894653491696	3985.767473073567	53.376981377832834	27.19264725764835	8.979222476400688	1.50054186081723	3817.6355688625217	20.12073725003556
977.0	73.0	3215.9898096846136	5423.92331740882	79.12578070554916	161.8400034053336	6.725292553775437	1.4243388381026134	3439.734088704989	8.708463254280234
978.0	73.0	4543.667573603568	5251.508022302646	113.08313678062954	338.36454153635356	4.92670059406787	1.330829383494879	3002.914724948587	8.268032726386085
979.0	73.0	4573.248893975395	2598.0091851606376	43.46006371666472	36.08152801022657	7.038649329013461	1.3400495456469106	3044.668043416294	10.755506813790928
980.0	73.0	5259.528654408568	5350.864146043913	196.72537075804905	2012.3167955013855	3.365541711263651E-6	1.6907639980518503	4846.91982454094	5.646074659545431
981.0	73.0	5990.346843006824	3533.9900291644153	112.85932103162568	317.54773581906244	6.017951490751194	2.0207135060401717	6923.213515663996	10.894824093859864
982.0	73.0	5963.343498235965	4512.879952383185	128.91747343256515	561.38432789499	3.4174651612880336	1.4740638514233704	3684.095074933629	7.248344778777083
983.0	73.0	7229.648364209937	1782.462392794273	71.24556432852411	156.78750024417383	8.03077963445733	1.1360589041316003	2188.265115893277	7.040329122075224
984.0	73.0	7920.700942336474	179.9070821680047	68.39575382842322	126.22247866913017	15.644264371945148	3.7483768930302026	23822.357697633797	16.360901368352927
985.0	73.0	8235.02321580127	4355.635682700717	82.7186597906697	139.382053565133	9.772822060695852	1.521037544350407	3922.636863489699	10.797139237464576
986.0	73.0	8340.976948451746	4878.259921263735	36.43569616171925	25.31797363072992	3.642155668839466	0.830132985079481	1168.4054628071544	9.050124468531655
987.0	73.0	8849.965201568657	664.4809759432022	99.30866253960947	178.79080533101074	9.909996474291413	1.8257891282784917	5651.9650909142965	13.28977687030641
988.0	74.0	480.9008642582923	4350.806710334578	168.1859338143452	1175.2112888812555	1.5681677685435773E-6	1.6113588083088517	4402.34234039901	6.487347333654266
989.0	74.0	1100.7305445148702	4867.542122911128	113.87787239556219	420.6929543962116	1.218625977752024	1.031702385599417	1804.7086785745855	6.577090560835324
990.0	74.0	1239.8843826806296	4655.976096458822	113.30223953975766	454.12636641613943	1.218625977752024	1.031702385599417	1804.7086785745855	6.225691888871793
991.0	74.0	1947.2276845773235	3476.0000087523244	110.00143343116287	153.85065823167722	10.964358558900496	1.7671556637790518	5294.779164751642	17.585093968562813
992.0	74.0	3234.6970436853626	4125.20005353918	127.86054055004581	601.6975416952209	7.7309380178288105	1.8657592739676796	5902.139299371891	7.614869337579494
993.0	74.0	5074.6170424974525	2798.0653139618626	53.569703732211906	76.94660819376027	0.9171307224796565	1.1224616377443726	2136.196758430938	7.771805349014842
994.0	74.0	5129.42778251263	2698.040371454234	190.4998331004676	1375.0748420542534	0.9171307224796565	1.1224616377443726	2136.196758430938	6.078047921772479
995.0	74.0	5286.752412925344	5272.501762118109	86.61767503985509	289.78928405293834	10.364997985429044	2.379546540669449	9600.340665104159	8.460341934968692
996.0	74.0	5945.431098162439	3578.4116566194416	160.78956982371542	834.8553193099871	3.0160290514621373	1.7156268267363484	4990.498097656609	8.043903298859663
997.0	74.0	6608.417283074033	1570.3596142526073	81.79734921559127	70.64971521332656	8.096358686628262	1.318646453319879	2948.1866772951544	16.805720812939164
998.0	74.0	7190.136004173943	1735.3210875866853	100.0834658005958	248.93182959801786	5.214408561710461	1.7271442121751495	5057.727659268367	9.915397646633346
999.0	74.0	8655.664449625092	2620.321260153001	55.83449575873804	72.21502008356454	9.32418530535453	1.6130247271825404	4411.439092277002	10.158900879156976
1000.0	75.0	486.64654346292514	4446.584111961571	145.37102000785936	886.502768715586	2.159188484557663E-7	1.6053825842106657	4369.743651049847	6.4368118182548955
1001.0	75.0	2003.087623102543	3417.9211217055044	199.58282092729965	2210.160064643219	2.927710547822549E-7	1.7934050629635327	5453.267847375211	5.523702801010358
1002.0	75.0	3175.2221013394014	4048.613013602452	100.80825522521982	269.47238879749784	6.925109442472789	1.6596838379904135	4670.345045809751	9.21390137091348
1003.0	75.0	4525.811478930274	2655.0341468638635	135.75476554785422	644.3853275218789	2.342628394279122	1.1818658612238644	2368.2885391835616	6.514894619218624
1004.0	75.0	5073.451643719211	2848.662360451854	158.96940007679441	1034.330176878407	2.6902389092694334E-5	1.1050944999010217	2070.6104625868384	5.767304419362205
1005.0	75.0	5525.005963638751	5198.570259137885	44.19218132334646	53.74457949901766	3.9648730142957302	1.400633952750646	3326.193704800166	8.389612763513792
1006.0	75.0	5393.496242082522	5284.370467833447	67.89364008315327	117.94937924462334	3.9648730142957302	1.400633952750646	3326.193704800166	8.727158581105808
1007.0	75.0	5352.82454549218	5182.7837898754715	43.78603480583648	79.51975820100313	3.9648730142957302	1.400633952750646	3326.193704800166	6.314428826925375
1008.0	75.0	6049.73252849061	4431.199315588058	106.05321252306554	272.79273919502754	7.651085253884566	1.7007975645022013	4904.598803301535	10.01412855288843
1009.0	75.0	6538.041837435712	5236.523801084748	123.29768044869141	451.98752148052796	6.205076469005483	1.5809841154373223	4237.92484048621	8.222502664137007
1010.0	75.0	6650.537874579445	1720.1306623462617	89.11189568291861	98.68325378601014	7.9581634781355595	1.6477661428370498	4603.513142515477	17.060928520503786
1011.0	75.0	7734.459853337488	4856.203816799462	67.23180138048414	111.55675534218769	11.271096180142658	1.3383809592751839	3037.0905196657814	8.776592140631445
1012.0	75.0	8096.527962519221	125.1235676912611	82.15193130400792	204.87914708258904	15.204689148376755	2.2723580228378437	8754.911356880248	10.01761206580912
1013.0	76.0	2289.788393397578	3336.5940373901008	105.39816932834633	89.55639488369992	12.464196990088658	1.2610264582674542	2696.166044777763	20.41131853084622
1014.0	76.0	3126.1531233399974	2079.9619569263027	107.16801481086472	286.2996563725484	5.3308182932270025	1.35317290824356	3104.594085144041	8.702280988868704
1015.0	76.0	3307.9662634735905	4972.6576385833805	118.97456692772734	399.49130387851886	1.5979302507797808	1.0655406359351363	1925.033408118466	7.266648529788451
1016.0	76.0	3125.440175198486	5166.633706526392	111.10087254109467	244.58167582134027	1.5979302507797808	1.0655406359351363	1925.033408118466	9.248522539877397
1017.0	76.0	3518.139266050905	214.1355769961889	214.18822136469822	1543.075745922209	3.240235994536765E-6	1.1901167872920764	2401.4721939454066	6.686920007310614
1018.0	76.0	4483.8426539921375	5291.526795283441	132.67683316329993	728.6498887733806	4.570700975042585	1.887862404021716	6042.809632159653	7.0076286418499345
1019.0	76.0	5332.676572193095	4011.612334882305	108.62579128050727	298.7959315265148	1.758142463221519	1.257798964209769	2682.3824734975105	8.32974594830665
1020.0	76.0	5201.908526892492	4004.8093318513374	53.402111891161624	69.55605022258115	1.758142463221519	1.257798964209769	2682.3824734975105	8.667300904583849
1021.0	76.0	5188.254461534788	3898.767333962309	35.21213089285189	46.623721499249065	1.758142463221519	1.257798964209769	2682.3824734975105	6.607948453916113
1022.0	76.0	5281.474133287234	2706.8757617112583	166.05622304073847	1431.3249918585543	6.208348481158897E-7	1.6680004185018045	4717.29020898344	5.626111900692545
1023.0	76.0	5454.08802715208	5172.066207475467	199.34181523554662	2674.9554566703437	9.590503695205398E-7	2.644781329167048	11859.813202511104	5.7667562204166956
1024.0	76.0	6509.740532517359	5106.320139378586	107.001055346479	330.9082248227795	1.0433752867860595	0.9957376442286235	1681.078870264744	7.01641436772821
1025.0	76.0	7656.357543362969	267.84153822880955	82.6618308512228	169.81757637140677	13.440145693913344	2.1630060765031938	7932.566403547762	11.456215135630165
1026.0	76.0	7977.351060856753	4832.662393007869	137.78837268773688	1248.1674896918778	1.4368624903652842	2.176094351588267	8028.856218814381	5.325906875485663
1027.0	76.0	8121.396185662745	1299.4466790731744	123.8689824454097	583.9721650302798	0.30700531122975633	0.886203463777056	1331.573438809155	5.745949810973815
1028.0	76.0	8017.423468624569	1345.5793843986485	35.23147489036951	26.714581335991507	0.30700531122975633	0.886203463777056	1331.573438809155	8.555836906562412
1029.0	76.0	8688.257275046046	2552.2267225143005	204.5987021725767	1413.7703089371043	2.6071197144822555E-7	1.1981769384340042	2434.1159369851994	6.6845498987555265
1030.0	76.0	8863.811110642437	354.4960036486216	73.50377480250769	130.3991257721928	10.406356394091455	1.6542696440453193	4639.923709708554	9.9289494468095
1031.0	77.0	550.131022395732	4590.825402943991	191.31613373346187	1149.8859330401829	1.92230777942436E-7	0.9218150137409534	1440.7413881585712	6.49694383984241
1032.0	77.0	1161.0543176053607	4919.4160068956035	173.33752937285877	1115.31810738943	0.8619092451487761	1.2124301702699127	2492.3653623271884	6.3062192269489
1033.0	77.0	2378.1596012207983	3556.8558726707133	195.2168438295018	1297.8950987823262	3.0327072624971445E-6	0.5934019296132956	597.0305573026824	5.753640551754353
1034.0	77.0	3221.5376786399925	5162.325091055375	122.17913334242338	947.4375933071908	1.8276149115679032	1.2717018107801457	2742.0086256751906	4.550881708756894
1035.0	77.0	3246.0190943897087	4123.057242001765	136.3442043326645	660.744036005707	0.5810688635541285	0.7990806311386666	1082.6284740020194	5.865549315469417
1036.0	77.0	3358.7790310677474	4081.633880708822	47.60144356847472	47.38917715651539	0.5810688635541285	0.7990806311386666	1082.6284740020194	8.299082072570451
1037.0	77.0	4597.565711850071	5345.626259018689	78.33065195580969	186.65148954711015	3.1154193586087557	0.8959792364533247	1361.1128319470772	6.642337731021784
1038.0	77.0	4459.394254185045	5298.997397741503	35.77802526002172	28.445279499814564	3.1154193586087557	0.8959792364533247	1361.1128319470772	8.396982350911934
1039.0	77.0	5236.624406268094	2820.368850482445	116.08302145640442	282.5380708035625	9.139330274657196	1.6394037757365243	4556.906306403439	10.996870715580881
1040.0	77.0	5365.473043567514	4098.461868838695	88.89670219329625	198.41201716470715	7.287109934008623	1.061879937938903	1911.8291047494563	7.871740819653279
1041.0	77.0	5361.835817935833	5034.484999156413	121.39501684486774	311.7828092917713	7.231741557830317	1.2409572408394534	2611.030062494177	9.417816661467246
1042.0	77.0	6684.389457454797	5297.191191991017	59.764368994530095	74.5384042386755	3.572299676246584	0.7046440616340216	841.856038061897	7.9891185439422925
1043.0	77.0	6556.25971351795	5212.69880900825	99.51707500941313	260.2138164642213	3.572299676246584	0.7046440616340216	841.856038061897	6.876043246624209
1044.0	77.0	8066.371044894604	1234.271192221174	76.86407619200732	181.24119012455458	1.89164154437139	1.1394526708434811	2201.358721990689	7.068078656455226
1045.0	77.0	8005.835138825707	1406.7791436462974	145.73108134904516	576.2170651742135	1.89164154437139	1.1394526708434811	2201.358721990689	7.6230827230050116
1046.0	77.0	8552.969847582803	2764.361941092482	84.88342107112256	160.94751913767234	2.594511793713492E-7	0.9178317415000642	1428.3166699510907	8.118846713924357
1047.0	77.0	8724.798381723547	2576.6409809984525	207.27370919949587	1260.8669830082945	2.594511793713492E-7	0.9178317415000642	1428.3166699510907	6.769815251424963
1048.0	78.0	1206.3943743603534	4922.242961994775	69.1478232833014	131.75735693614794	7.602251765359491	1.7173610520433693	5000.592393449823	9.152099142317299
1049.0	78.0	2332.910568542409	3443.7892791505474	126.07697238886199	296.46998390109235	5.111406354928077	1.4352042327729624	3492.4134488875566	11.159710414746808
1050.0	78.0	2684.389413608174	5476.00913939232	48.00737212051801	37.651995226680484	2.938308576408712	0.8206307436089569	1141.8098979395604	9.790977425840145
1051.0	78.0	2555.980088377884	5413.509543965498	78.6154927794194	204.1616152757521	2.938308576408712	0.8206307436089569	1141.8098979395604	6.202078080342788
1052.0	78.0	3282.1035772134674	5204.447875733935	231.08076899708317	2494.2164929712994	1.2182051602682417E-6	1.7580104039005793	5240.1665781698375	6.1890638546670464
1053.0	78.0	4797.754135708683	2645.0646524331264	106.4626735166174	171.16873478413396	9.835908256565757	1.6940794521030655	4865.929214943019	14.721067434786818
1054.0	78.0	5203.043652123317	4000.1065041303486	375.2623400303771	4370.27166474138	2.527823021526421E-7	1.0633484863705358	1917.1211389912924	6.797600739918535
1055.0	78.0	5293.638566624311	5096.463349703335	158.28816057545194	510.962198639286	4.66056291575966	1.7884269394461492	5423.012974709321	11.862752527824469
1056.0	78.0	6219.764464187813	3448.8848587546545	84.44112001086992	241.17024950782488	3.6127945907012052E-6	0.8753311359066968	1299.101353403058	6.184782865808439
1057.0	78.0	6008.320028427722	3612.8464768078293	176.17491815128926	1086.5843722666862	3.6127945907012052E-6	0.8753311359066968	1299.101353403058	6.012655822244668
1058.0	78.0	6548.09781761283	5278.492738869077	97.00097214296778	178.7781597685372	2.9719259109309943	0.7219490617896174	883.7132160955963	8.412182920681444
1059.0	78.0	7184.231189185483	1689.4909831926402	150.2486370260731	973.3354814087958	3.432082815215243E-7	2.1785021928612287	8046.924090805929	7.327769656329664
1060.0	78.0	7762.05988528502	399.8382312647727	98.49873367581809	369.6213578208651	8.137773692077284	1.4078755930026754	3360.6771972337006	6.553314967654799
1061.0	78.0	8768.315081790548	2586.718717389766	201.70234645302284	1376.1572209434912	1.1113286823031194	1.6875454255406286	4828.466041558728	7.697669295655829
1062.0	78.0	8924.270065956189	899.5574168660199	24.40146543629965	18.77539533870091	11.563184548446355	2.592930437803798	11399.346869014133	11.019035427156368
1063.0	79.0	2041.4159749138298	3397.260871930855	63.43428217849076	92.88181959062534	2.9754611035703267	0.7044932265131187	841.4956610838988	7.502357067086756
1064.0	79.0	1927.9416103496021	3397.1598308510515	33.2659203491258	22.212528106731067	2.9754611035703267	0.7044932265131187	841.4956610838988	8.5081939670864
1065.0	79.0	2782.4809468781227	5347.581309252815	54.898838169848176	57.03342992940607	8.061236041362067	1.3239932070797953	2972.1433585877103	10.680721340702766
1066.0	79.0	3219.706977068308	1937.3513720853298	88.65738322654238	121.14751457926774	5.743210716809627	1.3138979201079268	2926.99167746527	12.355143112413522
1067.0	79.0	3364.8880512092755	5309.453412794003	253.46859443474725	2555.071184609338	3.527639170428356E-7	1.8114301955817196	5563.417734478658	7.060781048295074
1068.0	79.0	4560.042085417356	5322.482118054429	122.97285922765606	588.2407362968706	3.9417009595307166	1.8967948745768028	6100.128339613205	7.365408418265108
1069.0	79.0	5117.408192795253	2677.1044184823545	79.42915378715188	207.15000163553552	2.744381475845294	1.1160505437143815	2111.864082721315	6.710450798471044
1070.0	79.0	5345.1340280340655	2680.2371208738855	107.0440395614567	243.14211103771947	2.744381475845294	1.1160505437143815	2111.864082721315	8.983774351027966
1071.0	79.0	5321.806465489243	5254.070708429197	40.08074063576843	24.51563659922237	11.893203482220503	1.8085662558449593	5545.836788779845	15.477127801566468
1072.0	79.0	6589.049424956884	5259.422299360814	107.25939370079527	464.22367330516687	6.282951488587055	1.9792713723599333	6642.153740724381	7.330728365359386
1073.0	79.0	7916.648021444403	1658.6468860988996	73.5191983138424	138.46303156593498	8.339667100015223	1.2847047832239877	2798.368602833601	8.377461028683861
1074.0	79.0	7969.881244414532	4832.028131583562	109.41638679294844	278.6366375540823	0.9443336269475694	0.517145389648557	453.44388746378513	7.033001982730798
1075.0	79.0	8092.367038983452	4757.24488263952	40.569691234752185	30.291151915283816	0.9443336269475694	0.517145389648557	453.44388746378513	8.338800226792838
1076.0	79.0	7992.969134507862	4685.797741380354	31.537908760164903	16.94419256362379	0.9443336269475694	0.517145389648557	453.44388746378513	8.94724681704738
1077.0	79.0	7915.611541007802	4736.057583071762	23.804647479800952	10.439030059968436	0.9443336269475694	0.517145389648557	453.44388746378513	8.974111854014044
1078.0	79.0	8137.288591810564	183.77975144796702	159.26212139366154	1543.4092850437987	0.971595816262467	1.8160986901541256	5592.128310714815	5.208492906222786
1079.0	79.0	8720.687870359992	2528.119489524728	112.10938675651843	154.83318783440583	7.581433528180448	1.237804798040675	2597.781148255132	14.220653194304848
1080.0	80.0	3388.8707125231904	5243.6428898369	90.67801725419754	178.83770767964836	6.829216837362211	1.8372812316503524	5723.339580818082	11.476866111316392
1081.0	80.0	4614.262694797558	2693.608495199062	71.3960231199737	127.17966738016017	2.388296489629793	1.0819325920309648	1984.7172515640113	7.987596719522819
1082.0	80.0	4440.135760813024	2583.243614182537	59.36223615342368	89.28746946590151	2.388296489629793	1.0819325920309648	1984.7172515640113	7.943414616341006
1083.0	80.0	5221.7992067702	2616.601330465182	55.61308253811936	60.95225450245245	7.851892075906427	1.1602400666297799	2282.411543528077	9.736605273726619
1084.0	80.0	6530.4780620907495	5290.88773908992	93.17027321057913	220.5101667674824	2.650712252824513	1.2939348781859263	2838.7233903223296	8.42519278713924
1085.0	80.0	7405.688788705912	2990.908369635669	79.60763750719352	132.40546019002275	7.037349242350332	1.046531347885385	1856.9607350600625	8.887998309925576
1086.0	80.0	8044.254891470432	183.13190354073996	187.34501854428095	2221.0437346218773	1.8496755052178764E-6	1.7769800996826348	5353.843081292119	5.024710670708079
1087.0	80.0	8731.14261558289	2282.4647146673483	93.21585560200802	138.2281875774639	9.503864840696576	1.3778962310034477	3219.076233469268	12.379266408356141
1088.0	80.0	8749.368026302225	4870.495291814757	60.83851242154071	62.77943043146512	10.709735047181915	1.5140963540781172	3886.9169793148694	12.506567973496114
1089.0	80.0	8999.626980070994	217.21699094164677	97.92007036713174	152.02960098313181	2.518441627440302	0.7900514210698477	1058.3003887151579	9.680812637002832
1090.0	80.0	9111.446457906912	338.70385248326215	12.784583386243542	7.873004579922677	2.518441627440302	0.7900514210698477	1058.3003887151579	6.808280198426761
1091.0	80.0	9212.392783756524	3528.65064574897	55.25980532207528	53.707815101002005	8.787263240661046	1.8846165902279115	6022.048613008853	14.018351398523933
1092.0	81.0	351.4557178746839	4562.973586229414	79.73224587315855	209.66558409769266	2.4378092821415756	0.9609215393875354	1565.5757938708223	6.422199693504407
1093.0	81.0	230.12412351450453	4703.019611567137	91.08618140362063	161.74695347269176	2.4378092821415756	0.9609215393875354	1565.5757938708223	9.013354851725955
1094.0	81.0	1527.4240676433215	4524.4090090903055	154.97802829121383	847.8903746227217	2.263156590596749E-6	0.5593098921568568	530.3997470672649	5.613949999339118
1095.0	81.0	3375.8428587660724	5246.072015114718	91.05115559765613	256.1356085456964	9.522491794005958	2.350697394469714	9368.966566877492	10.090230316465735
1096.0	81.0	5418.993218941195	5267.281479131714	165.39576257470753	1290.6731155784587	2.945085475966208	1.6163015054338512	4429.380528271795	5.9389098696790485
1097.0	81.0	5891.959030689306	3613.809952201277	111.56532914001757	364.1207075511186	5.831397719373556	1.6381008947621007	4549.666177494787	8.47994080415426
1098.0	81.0	6561.160547369934	5229.806228453853	232.6406018808922	1969.969455807262	2.3216976259908277E-6	1.33541415309187	3023.6416469316064	6.599265544048328
1099.0	81.0	8015.100357272426	162.330385121327	104.9849564881678	485.2170976217742	13.23194015878365	3.584871428771733	21789.406776186403	10.09153146821098
1100.0	81.0	8641.866337273263	4900.462472213957	87.21848250979758	168.03804966423098	10.98264929908762	1.434338932163596	3488.2034755602085	9.818208153196723
1101.0	81.0	8786.975755151758	2197.747408556433	82.52092918432271	113.14931849299468	9.432114620142027	1.345394891748595	3069.006343336252	11.815788135978167
1102.0	81.0	9142.276066011396	5329.854264288475	230.5798824690777	2378.8216608158355	7.512804016466786E-8	2.2072007085633247	8260.035257745629	7.1644320463299165
1103.0	82.0	362.52630042087884	4461.498057099853	71.8948165719823	125.74465870117476	6.428961538047136	0.9008563786425112	1375.9712295125146	7.667825916918699
1104.0	82.0	2345.959393064477	3405.3467609546005	123.09330737868713	659.7267078435872	3.436268956433132	1.471057449443411	3669.082732131144	6.065660071002784
1105.0	82.0	3131.861194059822	4134.949440847496	142.04668680927668	582.5303517845788	4.829558848476565	1.4935623075725861	3782.2038049923167	8.168696749601997
1106.0	82.0	3540.072137692663	5236.081501030523	40.45281053665783	31.19262262515042	8.311260376608121	0.8718660683670132	1288.836388159167	9.108482938860194
1107.0	82.0	6470.2140706287755	5184.03160894173	34.99735276743758	20.45880813628533	8.028225132248739	1.0361169200734537	1820.1859976146188	10.685826718835523
1108.0	82.0	8088.58470294484	196.9111761101919	103.66584747894252	314.1469191184208	12.214179253528611	1.7968263333104362	5474.07123639493	8.924467100052606
1109.0	82.0	8580.858844109838	1151.6159485322034	65.47641553481134	80.11584837548409	9.760444241258963	1.6976465243717302	4886.442300281225	12.398972696276088
1110.0	82.0	8660.678331317056	4930.213574180002	110.0152503265715	392.16271386077295	11.126957462280124	1.5290189008130612	3963.911458586009	7.600192982517866
1111.0	82.0	8744.60527318636	2045.3115952158894	78.77778133490172	148.99235547267793	8.011973956303116	1.7961713948474143	5470.081394602147	10.455555915806507
1112.0	83.0	2219.416334002409	3380.1802230992075	81.64061600623096	160.610218589179	3.0762233635912692	1.103839566250676	2065.904069701919	8.217110002771877
1113.0	83.0	3371.6574015909596	5083.137978673065	105.5187377114726	178.89837503333277	5.673370835527362	1.0952587296298655	2033.9097770481312	10.881801793390338
1114.0	83.0	4688.0843374052865	2655.459178353596	58.00972857940782	98.93142033485525	8.503460801650403	1.2467460282040133	2635.446618798673	7.560278973486096
1115.0	83.0	5389.482797367026	5149.366835859496	234.499945923017	2639.3916353585087	1.6333397234544955E-7	1.978713540252337	6638.412148582975	6.409944134017382
1116.0	83.0	5797.678947286249	220.5988647032087	99.97155646450011	349.0929403749728	2.592176534246407E-6	0.7324065766020889	909.555732262629	5.861456989134688
1117.0	83.0	5615.402941367754	301.85011018804124	61.538928651649066	89.2842484634738	2.592176534246407E-6	0.7324065766020889	909.555732262629	7.473485799199428
1118.0	83.0	5650.558511636631	166.65221340777924	51.18398925094219	85.20041911060551	2.592176534246407E-6	0.7324065766020889	909.555732262629	6.232356612997206
1119.0	83.0	6103.904786123691	3523.938356454158	69.92859246127672	142.23304965400663	5.854848771628065	1.2583730577073975	2684.8316562577493	7.605991699488496
1120.0	83.0	7153.722395140465	1737.2459747873916	96.74651027864547	129.1307516927143	7.608759336172369	1.0596926773981405	1903.9612441660918	11.996866070821865
1121.0	83.0	7489.750633382332	2965.721196651366	92.12173925929821	159.17199499126744	7.099534623057586	1.4542854074608187	3585.8946806752374	11.21741839433333
1122.0	83.0	7648.559243041872	435.71417935908	109.81095308017694	264.47113240959186	9.070053679206755	1.6875448891373301	4828.462972360722	10.79714788628972
1123.0	83.0	8632.496742959742	994.8790723894971	65.29184750269015	128.6295885445951	7.295525476489769	1.7250670775748116	5045.569722170492	8.563634502469341
1124.0	83.0	8609.431107973685	4779.473962512803	117.91488787271908	388.8545501632882	4.285681348287868	1.5978358557164432	4328.750576860505	8.65903764478215
1125.0	83.0	8718.025606770449	2047.4147327330884	86.88541670812465	131.07225483102738	8.195084438790193	1.1188816732051812	2122.592170988802	10.405003874305574
1126.0	84.0	480.3208621749488	4425.195632078554	102.51182728355982	395.2526559027646	1.794065627569926	1.1398022860288877	2202.7098039596954	6.159624220960074
1127.0	84.0	712.2341693143651	4359.192718025782	70.76863947906445	110.53233101007937	1.794065627569926	1.1398022860288877	2202.7098039596954	8.864754822902885
1128.0	84.0	3453.1648433430114	5099.987744467025	118.09222035630538	317.5731663170776	5.852080214477029	1.483138718172272	3729.59593113827	9.73919778678533
1129.0	84.0	5287.701856232263	5239.88836256698	221.8653158217453	2695.116547393122	3.149121252636624E-6	2.7097522059903447	12449.703969266455	6.886398131665441
1130.0	84.0	5651.93684420094	417.91071407401284	57.510460830180094	60.57611289443615	14.248699812899147	2.9627496334399135	14882.919869669999	19.191757264753154
1131.0	84.0	6166.637265726835	3401.9690367185904	170.60375401181153	1295.7295491557788	2.740894997099931E-7	1.671168988108165	4735.218873944781	6.271868134610101
1132.0	84.0	7994.0019102906135	372.7417005019994	71.38126675612877	118.06215394315443	12.735872919278721	1.6409937013305567	4565.749344740431	10.209054031268039
1133.0	84.0	8279.387501106636	4657.747307611519	71.5930566015263	140.3700179541361	8.626387618715851	1.6760827463365267	4763.093958899933	9.069708404764254
1134.0	84.0	8658.23528271975	974.4320350069244	98.61901954420529	623.6422770674266	7.151186556057205	2.0891686151492763	7400.230097633851	5.3371963260269455
1135.0	84.0	8669.275255596573	2092.418681024132	131.177382902404	461.5526485315054	4.859397361387785	1.7672884755438951	5295.575059992364	9.445959239807754
1136.0	85.0	471.7550934335944	4414.762664587748	104.62491695337212	469.1986128272542	4.076918618033005	1.406143527630335	3352.4131970428703	6.040537994968531
1137.0	85.0	1411.381047654049	4686.735074384271	115.72929877931118	266.24623366839273	4.304742460229154	1.5837343161774828	4252.681827953717	11.240691665129722
1138.0	85.0	1935.892454982355	3308.1926311995485	129.97473462699668	425.3306896986	2.6773900973884284	0.8145862165197685	1125.0513669558363	7.250245519759475
1139.0	85.0	2353.1553099571024	3302.1997664711457	84.84524076750421	153.34286041984296	5.205474621696535	1.176110897168266	2345.2804594968575	9.181670413523625
1140.0	85.0	4840.454537655689	2602.747312967274	349.49341058169045	3773.472373308621	2.650080442288729E-6	1.7772033857372234	5355.16276149116	8.468972071995868
1141.0	85.0	5448.444660098488	553.1102567716351	86.91674562990572	211.2780807478145	8.529665354271163	1.521325949377738	3924.1245525347304	8.46975294766727
1142.0	85.0	5385.696273619041	5358.969791961362	232.66030362282186	2807.564579798354	2.3485955959680506E-7	2.5433475937857475	10967.573425247701	6.92124399223416
1143.0	85.0	5981.398537935563	3539.606477309342	148.09301594799643	662.5772814578645	1.8543551854518181E-6	0.4137652545104993	290.274371566099	5.966103732640906
1144.0	85.0	5866.112670367404	3469.182505553279	26.88088308205195	9.641970170767769	1.8543551854518181E-6	0.4137652545104993	290.274371566099	10.229840683443754
1145.0	85.0	7540.46881721864	3071.0165461865445	88.60848771976914	232.53037069651052	4.852560794451024	1.384923123643298	3251.9927633803995	7.777941426764722
1146.0	85.0	8728.665156657793	885.9936608485505	82.78406809992983	298.16017280820347	10.094015819115157	2.3167184036650106	9100.070032253549	7.566724397020723
1147.0	85.0	8707.691367435755	2009.2300875801454	219.28336611621154	1966.3575070731622	2.0439486258253423E-6	1.7165671722266493	4996.00343840173	6.743321367343987
1148.0	86.0	2861.6445960778474	2746.0886861682407	77.6357329471359	176.77199548886145	0.11175929498206391	0.5120480603879763	444.54905161710565	6.222097368156215
1149.0	86.0	2812.7242679778756	2892.533867758135	50.754046685035554	41.601721763919215	0.11175929498206391	0.5120480603879763	444.54905161710565	8.837336511038597
1150.0	86.0	3266.2526747135194	2308.185316567668	75.30131359123003	154.59035033395136	2.0752477312580657	0.7052463402206263	843.2957662085487	6.765203006643616
1151.0	86.0	4698.418877292436	2574.511172673726	129.84795718238115	622.0986799056091	5.608596304672555	1.4859560632322153	3743.7787430375934	6.8301217947933095
1152.0	86.0	5359.827813733266	5230.306605874434	207.64816455694353	2470.8465872641905	7.12380662114912E-7	2.1198724278151007	7619.354392307975	5.811723095073471
1153.0	86.0	5767.551226719297	303.0055362171763	106.92781581986463	381.73582079158695	3.9376762142770403	1.111264262920578	2093.789094819269	6.600878640195757
1154.0	86.0	6159.1341149047885	3563.4807614170877	97.53493826038329	198.6832623769809	2.207175324440965	1.117258104576104	2116.436614510277	9.097138669270166
1155.0	86.0	8147.585207081675	285.7263710636553	141.84761729654352	945.1405864885301	2.2040968967507077	0.9033815177617802	1383.695853471805	5.08607944618994
1156.0	86.0	8100.8496208131055	134.50254623116118	25.269795681956346	28.19903027116473	2.2040968967507077	0.9033815177617802	1383.695853471805	5.819670955081992
1157.0	86.0	7941.578398263109	360.15295304240567	49.070266966833806	48.557098849351604	2.2040968967507077	0.9033815177617802	1383.695853471805	8.778177552331565
1158.0	86.0	8394.803758182896	4749.088543434312	85.50038323209053	330.34354831495625	6.1868891042296496E-6	0.9782647730265109	1622.6078738612491	5.3131593341719645
1159.0	86.0	8653.283380806255	923.8149166368192	68.91041371813235	159.92286383602408	10.595987030719224	1.9173395726152311	6232.988262958794	8.324312340616613
1160.0	87.0	520.4483305303502	1919.181961935881	132.44437342478747	791.4570544024148	0.431427742361865	1.319509420573575	2952.0467279644595	5.704808403422186
1161.0	87.0	438.57861405399825	2062.8494128556313	59.54123084101252	105.68550997463016	0.431427742361865	1.319509420573575	2952.0467279644595	7.647386191582984
1162.0	87.0	4668.557686981786	2500.870093900557	45.62090086237566	18.9987232248085	1.65354837285101	0.6289595906368521	670.7238119741028	13.236906068359309
1163.0	87.0	4752.353561083742	2621.0552931163174	66.19531686452814	90.27426991403829	1.65354837285101	0.6289595906368521	670.7238119741028	7.8461682325474476
1164.0	87.0	4553.909338386358	2592.4323629841256	51.55752017582366	36.625745509732425	1.65354837285101	0.6289595906368521	670.7238119741028	10.106464797405915
1165.0	87.0	5337.415114107671	2164.9174741850557	58.6884403823138	72.18863927812247	6.639685446873878	1.1545132193786471	2259.9355679088703	9.284203716314558
1166.0	87.0	5434.251198853133	5198.815996539569	117.96295932216282	736.8907794479816	4.667920028188863E-7	1.6844047961021036	4810.567661095528	5.580320024479704
1167.0	87.0	5727.809089939191	435.5774668417826	37.9326556685869	32.347230890272506	1.2360688096842647	1.1281239678472523	2157.803482908037	8.935535829275517
1168.0	87.0	5565.6561151255655	384.0162882722244	27.716782970058826	22.30928833440925	1.2360688096842647	1.1281239678472523	2157.803482908037	7.762933306840164
1169.0	87.0	5684.513700021409	327.23004339383533	85.54576932579968	402.50699322377125	1.2360688096842647	1.1281239678472523	2157.803482908037	4.859635272211515
1170.0	87.0	5589.495724240507	495.5813703495883	41.3353203350247	64.78442507428078	1.2360688096842647	1.1281239678472523	2157.803482908037	6.293642920825179
1171.0	87.0	6149.082283527726	3326.292433285348	71.63614883735147	63.73992342106185	8.519950305591331	1.4463662100420243	3546.947593996013	15.631270250961942
1172.0	87.0	6569.10924221889	5162.8232041572055	76.4859269602318	134.323429593919	7.52781482927867	0.9266879855762148	1456.0131663651848	8.01324416724156
1173.0	87.0	7761.912099085505	303.8998723542852	112.0629023005145	733.2068997912303	9.911773079777285	3.271391676879435	18145.26545631949	7.393062554393535
1174.0	87.0	7963.99593380511	4745.115009518659	145.574324029195	1056.7755379600335	0.3420316096740809	1.0644748831354531	1921.1845005026837	5.0628390893447035
1175.0	87.0	8649.812416066348	973.5856003114453	40.97668867514058	33.50717161498277	10.457455973871191	1.751831585240689	5203.348833214153	12.120542142175085
1176.0	87.0	9032.506748196323	1841.928247920097	88.64486115820678	286.2342180026504	8.185529371287055	1.629670325384732	4502.956508742182	7.2001648222000805
1177.0	88.0	443.6741471833794	1932.2776354892246	67.95205814864228	85.98320697499345	9.591477702248485	1.5296960352822326	3967.4231161782322	11.65785299636358
1178.0	88.0	437.709538290696	3116.6775737701932	68.34341478921989	93.59241666152667	7.480095744417721	1.2982861848459681	2857.847884786611	10.082268257786794
1179.0	88.0	4343.408886203922	523.0631851665444	61.15713817576245	74.8113962646806	8.247969522353433	1.8871819551123508	6038.45437753496	12.573131884460352
1180.0	88.0	4933.354375049723	4453.247641989976	75.39241420351736	205.39950245699305	6.257463279195471	1.4600302078722245	3614.2810447316874	6.922475017748571
1181.0	88.0	5493.383772160288	5284.919152996749	48.386625903680304	57.421229758639214	3.2638960487337187	0.9477568561782325	1522.9726599247688	7.847366319531004
1182.0	88.0	5542.029340019679	5171.215999408424	98.23390594430458	230.63328714506238	3.2638960487337187	0.9477568561782325	1522.9726599247688	7.82834508589433
1183.0	88.0	5472.205997209649	421.8070359707657	145.53412220727046	230.98816158406626	11.291188202902854	2.3377936979720677	9266.39063467628	25.263327240848877
1184.0	88.0	6156.453436075057	3430.524475385091	78.30319287422415	93.05734470230425	10.229234024087168	1.6145886003075798	4419.997268665855	14.219823657819108
1185.0	88.0	6559.689207702502	5204.637900748621	109.421908874447	459.36517327082197	6.512404488378682	1.2735095642238283	2749.809823499223	6.287695459254711
1186.0	88.0	7599.345021634103	186.67892939146722	53.3386221145118	111.19439835086318	2.172538836846416	1.195267156691844	2422.3017241764655	6.187100495750666
1187.0	88.0	7680.363484322038	311.0865776540693	94.75804819405103	223.1448856037098	2.172538836846416	1.195267156691844	2422.3017241764655	8.276743727644645
1188.0	88.0	7711.2812682984995	121.92754365662128	56.08418661542756	72.75405843343059	2.172538836846416	1.195267156691844	2422.3017241764655	8.796317015324473
1189.0	88.0	7642.037877255798	4329.987381764705	176.52568158796748	1401.1721431253097	4.013058816907362	2.0224041073010275	6934.802798874678	6.81122712743797
1190.0	88.0	8622.391893953662	4737.724573581178	77.01294423413219	179.23431704178302	3.856851985485698	1.223425746261558	2537.777072668267	7.31718697304358
1191.0	88.0	8496.125966355354	4851.587410340911	72.12609328382017	141.38553406707393	3.856851985485698	1.223425746261558	2537.777072668267	7.8809499354619765
1192.0	88.0	8653.499198678806	1091.906977190109	148.07437785797043	1151.9896652591008	0.5396366912296667	1.4769845221751017	3698.7086781971457	5.345337567486106
1193.0	89.0	385.9475803164124	2969.685432678956	124.71235728861748	535.1499560019311	5.093418699339661	1.5627283624314368	4140.618574490754	7.341211535062709
1194.0	89.0	4302.819475497036	597.156641526732	51.252338657056235	66.16533890407992	7.506273479788996	1.1698444204961338	2320.3551022519096	8.245321185305022
1195.0	89.0	4402.772614244824	5023.801084273215	96.57422138195105	102.64949987612107	7.526142773481019	1.2267170285115518	2551.449783553534	15.496064337445283
1196.0	89.0	5705.453274602515	5370.332097351807	74.82412564276257	122.82456479486595	9.614242849332275	1.6597553350604808	4670.7474339402725	10.723918144914833
1197.0	89.0	5908.20250146771	4415.705192201103	144.2500905614502	754.1266583204244	1.2558318625391667	1.3077201153250693	2899.5315951994726	6.57954407228369
1198.0	89.0	7776.393931044481	4086.917794511549	63.994154670221064	143.90563630343667	10.44967143399869	2.7137735679844437	12486.636057685431	10.026115359180176
1199.0	89.0	7844.163949708968	362.14999192237946	72.0031535246747	156.66479413357405	13.521318212695823	2.4267926280292205	9985.356421739381	10.527223545860792
1200.0	89.0	8176.188184991738	4692.456269867906	69.67413710086134	135.23569852231446	11.2002372438362	1.6094312974914087	4391.8057427646745	8.766067941706428
1201.0	89.0	8586.959933853126	1045.7533705807678	176.62671639718204	1790.7645984214482	9.038059513362121E-8	1.1022554071773443	2059.981757463198	4.679652229215721
1202.0	89.0	8410.77363664381	1080.3844558286414	49.65986247639539	65.3185015271403	9.038059513362121E-8	1.1022554071773443	2059.981757463198	7.811837905083903
1203.0	89.0	9017.969608659152	3513.9431133259177	64.16055339686025	81.90873512663588	7.758638271707554	1.6620064415043507	4683.425784377016	11.631066151072712
1204.0	90.0	1185.3856741509949	4692.644479262712	104.33828424406212	177.6558686711049	5.30867833195289	0.8917932379134386	1348.4243522567022	9.886434390651365
1205.0	90.0	2982.214639292875	2664.939724468921	103.28419464676857	436.08305039940694	2.206477822235704	1.054713609772885	1886.1113887816205	5.724800233789851
1206.0	90.0	3999.1051784920137	222.33736148313108	78.93707132069353	84.91459250781858	7.104227930727248	1.3095639433726056	2907.7137843355986	13.606591900711587
1207.0	90.0	4589.667086364308	2753.48696163983	124.56473123289547	300.53328912781427	4.309672749614957	0.8484646228949435	1220.5784982552323	8.660740795149746
1208.0	90.0	5327.281029027093	5187.6574033212355	158.87627722737275	944.3033582493828	5.834725137258668	2.689549701368178	12264.712879250974	9.397182653644183
1209.0	90.0	5481.922349919489	360.25938404411266	137.183863477949	718.0154808032885	3.3164575864533782E-6	1.0846632497590611	1994.8507193711318	6.004633179540144
1210.0	90.0	6771.398098481726	1742.9088731626096	116.62126332142505	182.41772415849897	5.92845888241702	1.2297207758021298	2563.960073894379	13.242576961250968
1211.0	90.0	8055.220287186521	299.87743384218606	98.52237493492196	220.1437067287917	13.032768262936182	1.7764850174450946	5350.832243707281	10.852079864204333
1212.0	90.0	8082.938127935411	4843.262676612	113.4134993949032	952.1959165190427	8.13304496742027	2.221288411554788	8365.812739557494	4.9383773277682765
1213.0	90.0	8673.397314690224	1029.7069335742274	138.25202575125434	461.22544887405957	11.687812486700988	1.868683032856949	5920.651819656074	10.632589577557825
1214.0	90.0	8727.213329961554	4663.4177150509395	110.6009411881348	181.40580565130136	11.520024283220202	2.089236539115234	7400.711297690458	17.439713258401692
1215.0	91.0	1228.1271105448363	4656.452604956529	84.71711647164578	157.71455733993596	2.329207909248039	0.7110698716856594	857.2801992961338	7.685083795316255
1216.0	91.0	3010.980189275686	2634.6661540082287	60.19442858838698	75.44312225325274	7.237534605088695	1.0960720097201273	2036.9314420122466	9.125771392547614
1217.0	91.0	5315.751794485044	5263.0945259039545	122.89119063621627	398.1191967436787	5.939074066680284	1.6616275524783102	4681.290658637407	9.250227847952328
1218.0	91.0	6003.170052993351	4516.181996206903	152.2597931682128	880.3741750102159	6.847229630753545E-7	1.1485047664010406	2236.474533670299	6.115359815841251
1219.0	91.0	7343.381083987186	1748.8627314852872	188.03213281291386	861.4171549627913	4.597958140270635	1.5152475956882323	3892.8300531387354	9.337503287022033
1220.0	91.0	7824.394845250089	4053.873199819953	174.81881022855993	1452.024544118372	0.8438670218568085	1.958337114183391	6502.391985696145	6.430258454054913
1221.0	91.0	8052.218957882958	313.82400559314766	150.41009590640272	453.41449214662725	10.270275094847483	1.4554644231040472	3591.71133769203	10.626525302316798
1222.0	91.0	8012.263224135601	4889.158473264208	52.30182832911408	57.698287988406165	11.593968548497415	1.5793951927628405	4229.410711806095	10.819524705480347
1223.0	91.0	8579.908801831469	1249.3119641936219	162.2693123893034	1630.386357742748	2.243044418087965	1.9465540362204554	6424.379175791735	5.291243761418255
1224.0	91.0	8711.875057310206	4735.0935279930645	64.35748862910746	98.29745954344223	10.114105692508842	1.4753385461753414	3690.4694624812364	9.477912661693761
1225.0	91.0	9006.024611951887	561.7354460402925	104.12372768011946	402.95701800825975	7.073605177871479	2.2748505736211078	8774.128425014176	8.475735196508927
1226.0	92.0	3043.4343288239334	2410.4296807187748	198.44784370435397	1233.838945066195	2.0192090364307132E-7	0.6150606657862479	641.4078103308501	6.052959345600278
1227.0	92.0	6216.523992391092	3502.5947414095453	74.59882472239603	201.74694534123603	6.371671529483773	1.5122354043713917	3877.3681658669716	7.008922617334874
1228.0	92.0	7350.288505935522	1741.5908892778775	93.82967295005949	252.8146034404932	4.117786953818193	1.1476165895477457	2233.0161968651832	7.381853014838751
1229.0	92.0	7487.708748027237	1829.3296647842485	68.05618477359343	157.1940028765888	4.117786953818193	1.1476165895477457	2233.0161968651832	6.645809394234218
1230.0	92.0	7617.036796871276	4190.0178421829705	173.46814858489634	1505.846370581192	7.786142905681826E-7	1.5045710595960384	3838.1800053983216	5.553073457836548
1231.0	92.0	7774.779295614687	1236.2377622040065	103.96353518758026	388.99402589235785	6.160628106174596	1.5833121691933225	4250.415011450206	7.157273858165863
1232.0	92.0	8024.898422387113	211.1224142217788	211.918387311308	1721.2853615752047	1.450038214971037E-6	1.5470974563678808	4058.2014411235027	6.748716498972727
1233.0	92.0	8061.453602421174	4852.865325602736	185.23063249400658	2354.2881956406136	9.837667717929313E-7	1.9147343078053272	6216.064799001381	4.8884569301845655
1234.0	92.0	8652.66852623016	1025.5428639824079	70.76301548203077	155.14893225281423	9.132875944702342	1.694263278931084	4866.985289217338	8.302199852910423
1235.0	92.0	8984.115106800122	528.433533698446	93.01479329132243	420.6972535896864	7.619540811529582	2.1980911510381635	8191.994143816195	6.727200554557296
1236.0	93.0	6138.1213400271845	3519.2923680878966	120.50114601413655	189.65038093490526	2.554608617710389	0.6407751245564531	696.1607399472472	10.299664122326254
1237.0	93.0	8228.986865671903	4766.061252103077	144.89451836521263	836.0789163085185	8.003748466214313	1.8866271598152209	6034.904510091571	7.20960323997833
1238.0	93.0	8938.208712149708	526.0940266211508	95.28979215882744	413.34626553819413	7.815800639448121	1.481440888648713	3721.0618761887877	5.913808068315286
1239.0	93.0	9009.743558079806	1971.3193460940709	168.96567678737784	1481.1260838727221	2.2064254276420062E-7	1.4998647558901257	3814.1911525619194	5.41497795054984
1240.0	94.0	393.85417135939144	3169.567213795157	201.98752486873656	1341.1386328579792	4.212224827283626E-6	1.1406381312389826	2205.9485725895165	6.697295048800395
1241.0	94.0	3468.540733096488	5246.205525824736	176.16073553512976	1010.1801500566676	4.3064625878037865E-8	1.0966036878011896	2038.9081224719766	6.661349326332874
1242.0	94.0	4072.6374716852442	299.3501488227066	95.56791508571881	226.99666037153483	1.9462115592337401	1.1014554783721435	2056.9897706216516	8.02118118817923
1243.0	94.0	5624.896194799545	301.75961524753467	51.66078712641988	28.851596037004295	2.2021746071184953	0.5891519535853469	588.5086920406961	11.571096783447542
1244.0	94.0	5488.6087884703975	449.8573862888665	53.20746099096118	47.23981964809932	2.2021746071184953	0.5891519535853469	588.5086920406961	8.858228037751042
1245.0	94.0	5494.389014753337	332.58228457199493	25.218437334520996	13.853051107765879	2.2021746071184953	0.5891519535853469	588.5086920406961	8.205237930830226
1246.0	94.0	6245.434400163525	3343.178777281619	87.80586256891513	151.01593543477765	2.36511738564769	1.2237573443218661	2539.152936037474	9.928903325414588
1247.0	94.0	6229.2097985125465	3541.6069677944	75.57296179198855	176.95878381218796	2.36511738564769	1.2237573443218661	2539.152936037474	7.197179331267251
1248.0	94.0	6739.31823886724	1940.9988846693357	149.36450839563506	1114.648322626088	7.704328687569825E-7	2.3396860846859315	9281.494361102225	6.798528884359668
1249.0	94.0	6863.436146932615	4821.378370559648	77.43876621856168	143.48904396057418	2.7418642384405083	0.8344819069724033	1180.6796747538492	7.580738447342169
1250.0	94.0	6864.303063026825	4958.868521013325	48.19743856291541	47.04357362201599	2.7418642384405083	0.8344819069724033	1180.6796747538492	8.561276711433441
1251.0	94.0	7760.737027859592	1459.8797956325498	89.25936470198393	171.3770830737883	2.2379392628312034	1.0290711840197264	1795.5151415207636	8.643097008744753
1252.0	94.0	7653.819865235884	1282.4289827042799	71.41940674759248	250.98981309746256	2.2379392628312034	1.0290711840197264	1795.5151415207636	5.120527727934441
1253.0	94.0	8056.446439489865	4840.16689325972	91.53122320428247	321.247845530735	13.91868370932371	2.410958493968938	9855.47827413175	8.578189634389089
1254.0	94.0	8641.985679608873	1144.7886816360704	112.46357815447082	515.6627378822042	3.965325406112043	1.6482414883001624	4606.16955653788	6.654490652789079
1255.0	95.0	1071.9416634204918	5358.846372712069	71.30267255422004	193.65102921928926	2.47731150673261	0.840339283566369	1197.3126458281783	5.739820488617806
1256.0	95.0	1198.1816035138631	5292.29512107772	56.763971423540674	66.43481888263477	2.47731150673261	0.840339283566369	1197.3126458281783	8.419346974701801
1257.0	95.0	3146.437594043341	2357.6920082633583	214.86106116944129	1522.8535295128074	2.45288038700955E-6	1.829905058779389	5677.553820746507	8.184222011181562
1258.0	95.0	3492.748585301976	5220.141104628008	56.38837281898922	63.715515169393775	7.207830051979559	1.1358917356890739	2187.62116695952	9.530813383672019
1259.0	95.0	4044.1695683915723	340.3994754100708	81.95494754879367	168.59965770867535	3.3951339525991386	1.0521776723970941	1877.0524177776906	7.85824035861579
1260.0	95.0	4102.72995141666	471.60617589789206	83.21240652968895	202.35033874021224	3.3951339525991386	1.0521776723970941	1877.0524177776906	7.1055043998375345
1261.0	95.0	5796.223775856112	5433.898738104486	147.62754975290895	757.1049292184138	2.3700884552569577E-8	1.8046775578701366	5522.02017213888	7.814898477511011
1262.0	95.0	6250.3176278368255	3477.632489053981	96.8739506599916	243.1688263328477	4.3866314015008046	1.0405564767244735	1835.8176913996238	7.6467181230875765
1263.0	95.0	7705.0192793645465	1342.1496806902433	95.69889419919664	455.818597329643	4.258818174374338	0.962140588175839	1569.550556928447	4.991730631579152
1264.0	95.0	8053.313784711017	4904.207818078366	143.8058025339143	605.9987972435467	1.5694031024562562	0.9539265753471157	1542.8657317135064	6.855907304172178
1265.0	95.0	8044.326914181815	4697.74102452456	78.89495542139512	163.42999049033773	1.5694031024562562	0.9539265753471157	1542.8657317135064	7.405603188275213
1266.0	95.0	8946.685528155342	3619.615245632199	217.79522284602464	1506.5736816534168	6.413127515429853E-7	1.4116769960698643	3378.8612250829715	7.420682471074306
1267.0	96.0	1225.1617831292242	5198.653244064276	124.19903323150679	398.39554653304924	7.7753535233941315	1.4050634066832348	3347.2649018486063	8.62056941967618
1268.0	96.0	2160.1817701005066	3107.4736704531233	98.255517664637	185.34704964221152	1.953845036053865	0.6786456883755846	780.8802265470757	8.238893033575252
1269.0	96.0	3483.5642158157093	5301.2371853597815	79.96932470998617	91.94876001417772	7.550083808001841	1.266646320617803	2720.2509403182103	12.792513046762181
1270.0	96.0	5155.695648461893	4375.297376379711	59.74842716302629	54.680319416598856	5.998925128885944	0.6595786513978824	737.6178502288102	9.515005848447988
1271.0	96.0	5626.797973216024	5423.791274336008	169.3085794520153	1456.884392947451	3.6261769430056955E-6	1.3220258249066859	2963.3528967513007	5.275737529381917
1272.0	96.0	6366.570901009377	3636.5232355198436	69.81645291497793	91.9803213148901	0.5039196761101121	0.3066524284217354	159.4377121458084	7.6188536384592505
1273.0	96.0	6103.350644398983	3486.7955912325633	51.12134193541475	63.916691559599485	0.5039196761101121	0.3066524284217354	159.4377121458084	6.74636898653406
1274.0	96.0	6201.100806442606	3412.227999473892	44.45011048208706	36.80481328205622	0.5039196761101121	0.3066524284217354	159.4377121458084	7.854515193470065
1275.0	96.0	6172.811450398253	3607.268429134071	74.88424389927278	127.3436424499129	0.5039196761101121	0.3066524284217354	159.4377121458084	6.898268260891826
1276.0	96.0	6319.92432955023	3440.7585018633754	87.03670902117014	166.03137496652738	0.5039196761101121	0.3066524284217354	159.4377121458084	7.000958693237787
1277.0	96.0	6614.3404969352505	2054.3330842189093	43.877636497783826	32.25696405866219	9.078382388446325	1.2258786054132929	2547.963301221174	11.346136049747276
1278.0	96.0	7697.938289107584	1185.0178291358732	137.39792028051812	532.1066068112798	2.647942969969231	1.29790015738439	2856.1486543193373	7.809859605243935
1279.0	96.0	8036.486812218574	4818.714765893793	93.64404541752693	333.16931428436527	9.79262279053725	1.3461956141844793	3072.660517329648	6.462327192644717
1280.0	96.0	8925.66916741785	421.2109750857101	195.14702174980215	1686.347113184561	5.568327111154765E-12	0.9115189172085033	1408.7576199118096	5.264989476719396
1281.0	96.0	9097.508098151258	2145.4944071008667	61.41650641492667	105.57072803191431	1.6111933531714366	1.095417328366977	2034.4988606153381	7.45614698154142
1282.0	96.0	9032.67634994519	1991.2704006272302	59.74567151642504	87.31456586072375	1.6111933531714366	1.095417328366977	2034.4988606153381	8.168269833634874
1283.0	97.0	323.8792806036229	3078.9581751179426	78.20026251444789	107.77211750424065	5.789942166218365	1.0455387702372945	1853.4399545979825	10.009171291894193
1284.0	97.0	1182.8325997156232	5260.456824787765	246.74011229506533	2296.884819204683	8.789587417796465E-7	1.4624091227997518	3626.0685705838396	6.665478376029082
1285.0	97.0	3115.9872850628935	2377.3294179028335	152.15734185945803	832.6385942746862	1.4273172631380145E-9	1.2965035473611197	2850.0308645682176	6.591890687487169
1286.0	97.0	3783.1854817646695	5067.293804861017	63.71211013914893	60.220480380165505	6.974597789074691	0.9134778470918382	1414.797476790699	10.740864180293087
1287.0	97.0	4135.629106645903	567.1910301161923	75.6694886201239	232.16565608919112	6.0828100930312585	1.7724610945585981	5326.6193167637275	6.936800256554665
1288.0	97.0	6687.689266983509	1865.692224103389	51.35662179958436	51.386183248199764	2.1125697884264913	0.653241959589305	723.5130737680768	8.252950762417566
1289.0	97.0	6641.06265137925	2060.942147563008	74.07487277278639	120.92723810371501	2.1125697884264913	0.653241959589305	723.5130737680768	7.56760560542525
1290.0	97.0	6593.599601696843	1943.2124833285393	49.20019606476093	60.76271893712961	2.1125697884264913	0.653241959589305	723.5130737680768	7.126273634683896
1291.0	97.0	8099.107352447131	4794.507993210065	71.93822318559013	283.77307013916834	17.833473525934828	2.3714668884855477	9535.256226850614	6.40886928044909
1292.0	97.0	8814.726101190463	3709.1149801169577	75.12527886576842	116.9605280763566	6.93164009698056	1.4401380018742973	3516.466289194383	10.349885588558978
1293.0	97.0	9001.625151384904	508.81987814427384	132.10811200475794	464.50965743174214	6.363283166206959	1.8425927426612865	5756.47933391329	9.74051817690157
1294.0	98.0	2154.4024084454995	3252.2956593798126	77.61324207296927	242.88354576086368	7.364723753530778	1.2645243130258474	2711.14412365107	6.099957103113572
1295.0	98.0	3171.320657709255	2417.1262582170407	72.16442201390959	118.92456116544123	5.251808507753016	1.5742377562857575	4201.833949915194	10.085447657040946
1296.0	98.0	3540.4166021006613	5271.122041425316	76.47010546202169	242.1187432750722	3.284232528671654	1.165918844740808	2304.8086950569227	5.8565056794803345
1297.0	98.0	3671.6011929793754	5284.08856397705	43.60761237843226	57.44038574384684	3.284232528671654	1.165918844740808	2304.8086950569227	7.339748154661731
1298.0	98.0	4174.211345475315	2721.8105195822113	64.3507342903372	38.12152907251873	1.52312997906287	0.48549935864361393	399.64608079947163	12.094930053501633
1299.0	98.0	4216.815530148074	2819.9148460780066	41.304797373029245	13.201518798750687	1.52312997906287	0.48549935864361393	399.64608079947163	13.760418467192114
1300.0	98.0	4309.786143416361	2835.4132957206552	69.79936226511059	103.67855604320222	1.52312997906287	0.48549935864361393	399.64608079947163	7.407678338258513
1301.0	98.0	4413.821369344145	2704.389446420014	35.17128004746079	14.41787100839036	1.52312997906287	0.48549935864361393	399.64608079947163	10.892041622813444
1302.0	98.0	5323.177139107168	384.0510145194583	309.2812201830657	4439.99087474786	2.126536148236274E-6	1.9946189110895152	6745.563294253297	6.596699995107467
1303.0	98.0	5489.111044471191	1991.0704589204936	222.9286393278103	1411.9040402550731	3.6112486886879634E-6	1.5358670776385834	3999.5002196663754	8.368750068374618
1304.0	98.0	5768.134886627021	5395.104574171258	74.4612806926347	99.68234780279674	8.16058291163579	1.672118428501042	4740.588996218123	12.654305595740212
1305.0	98.0	6661.418289659106	1979.8169153717963	156.9305274283015	641.0058871054563	1.4604002047206823	0.700409256445327	831.7675847476667	6.877164137588901
1306.0	98.0	8190.905093990158	4771.174025346135	78.35025449185382	104.75208990138658	13.294218949522401	1.3976565445021532	3312.0673703551547	11.830820671859684
1307.0	98.0	8552.196592639479	1241.148251404353	87.88736864960384	192.02604295955848	6.6267484528745095	1.6178814399466352	4438.044198356208	9.56279513365373
1308.0	98.0	8835.78261611974	3834.497960351605	160.98440617502695	898.3019901153909	1.979068628626292E-6	1.2548628939778748	2669.9065326087157	6.679322050901053
1309.0	98.0	9014.930492717756	435.18408493468	217.37085981845962	2171.894271471751	2.1411740660995515	2.016483656288226	6894.25987778003	6.685402572665076
1310.0	99.0	1296.5478182083255	5243.0156455681945	97.65657355811535	192.31850953048894	5.541711012263243	1.6436686577992925	4580.646580448323	11.375968622932085
1311.0	99.0	2022.5927206568804	3200.092924961581	91.5396739441435	180.70348741247963	0.5970713436763829	0.5732444509471105	557.1574680533807	7.465939641355454
1312.0	99.0	2130.81599555508	3372.4672809664758	98.5975028384758	243.7795736353013	0.5970713436763829	0.5732444509471105	557.1574680533807	6.841659952706166
1313.0	99.0	2215.4034299592267	3206.152830350682	59.529034163866775	72.65254937094868	0.5970713436763829	0.5732444509471105	557.1574680533807	7.777461665767743
1314.0	99.0	3034.160927760371	4144.493270777918	86.71360723001725	132.01652090608098	5.89125417086969	1.1513899493186184	2247.7246350935834	10.458194142282586
1315.0	99.0	3358.3133152024698	2473.0083746798737	57.55077724352619	55.1474121105366	8.634244983074284E-8	0.8343951303861765	1180.4390681952962	9.64801750274661
1316.0	99.0	3218.816457257436	2392.3322656838964	71.92712831265797	110.57402621136642	8.634244983074284E-8	0.8343951303861765	1180.4390681952962	8.15381611078315
1317.0	99.0	4255.560726579725	2955.6005461612444	65.66372764755829	121.27405884104873	2.997676016661051E-6	0.6430306932632502	701.0712589051076	6.573857578612625
1318.0	99.0	4158.740078225708	2969.6904833862122	35.934645372231515	33.13161974388188	2.997676016661051E-6	0.6430306932632502	701.0712589051076	7.194255461238641
1319.0	99.0	4533.763065865858	5301.260923709162	160.02903757380122	1097.5901294377052	7.976461916984758E-7	1.292312682034329	2831.626315815501	5.85591275181047
1320.0	99.0	6857.869568209685	4675.444807351583	178.4543059294436	1129.2731433711094	1.4780629896858426E-6	1.4580305137442222	3604.408613880721	6.9596488330104505
1321.0	99.0	7764.731906413215	1344.5771490016257	68.62252884715943	150.16971495380292	3.1881623295835935	1.092065201423008	2022.0662353375612	6.8162700786221615
1322.0	99.0	7881.937548573849	1188.3978040127988	103.79323998683493	171.4635064370809	3.1881623295835935	1.092065201423008	2022.0662353375612	10.944251615104154
1323.0	99.0	7899.000962410296	4737.772927121932	49.86731993998888	42.7521908729998	10.369251358881108	1.820765961392208	5620.908159873455	13.982643867508507
1324.0	99.0	8507.905228308762	1002.8562030713946	115.57057976824804	267.8301219112911	7.968277472965795	1.7057896335173708	4933.432367368591	11.682371893673245
1325.0	99.0	8892.654391852937	3804.1229264594926	73.50174600591488	105.6107704059932	7.4477045164662385	1.344190734913673	3063.5151508498357	10.439523144272142
1326.0	99.0	8983.84326266227	440.5268992322668	115.94529106346415	532.7152926897515	9.19540812058152	1.9872377070234375	6695.729118442776	7.445616043646613
1327.0	100.0	1034.0349598726345	4838.673802671151	113.9437775832136	197.02561146211002	5.355696687365163	1.1559633514601342	2265.616340003996	11.649394114835543
1328.0	100.0	2132.4137670375594	3364.6655224820365	65.84315225022561	117.25550922075736	9.070735647162405	1.6740341738017375	4751.457797163242	9.164002341559872
1329.0	100.0	3083.5022317533394	4100.858898575444	55.70396323245849	75.34081549730735	8.036457985870127	1.2729765963386592	2747.508696474467	8.727723367064803
1330.0	100.0	3155.3580409908195	2418.0861499780976	83.26611308753861	122.90290048677976	2.641075635857532	1.223558806732863	2538.329121896169	10.697425797452702
1331.0	100.0	3283.8052708275422	2610.099692000903	66.467239272862	93.48660448230912	2.641075635857532	1.223558806732863	2538.329121896169	9.426223556125331
1332.0	100.0	3416.382027582698	5238.622012724169	182.08301015396287	1275.8651908409818	3.750230651468331E-6	1.3468922699525885	3075.849832132076	6.377595100988202
1333.0	100.0	6492.880706414132	1879.6332531342246	51.76255744910081	55.59190215440578	4.249999997614262E-6	0.5420428306018718	498.1568189442082	7.712027926120673
1334.0	100.0	6429.867028275912	2002.7451914388714	122.13801276932864	583.1412855178389	4.249999997614262E-6	0.5420428306018718	498.1568189442082	5.307328926628821
1335.0	100.0	6301.307833993882	1882.2316906319277	10.841716415938789	9.598131067520905	4.249999997614262E-6	0.5420428306018718	498.1568189442082	5.580450805774937
1336.0	100.0	7857.285437096401	1292.0419217357455	128.37488425583743	277.1368021475054	8.637169279884764	2.049990938036432	7125.2830261439485	15.382069866310493
1337.0	100.0	8273.034891841926	4787.733397738711	84.82734982864926	342.95671427212693	3.358096905747945	1.1926911533307518	2411.871874579017	5.3789657307685905
1338.0	100.0	8845.94019843577	3964.8161852419034	229.7821127265572	1803.9214191145425	3.729000246031591E-7	1.5157114905435434	3895.215161088531	7.262514564698095
1339.0	100.0	9047.853176139724	265.45645092865976	87.67728913820748	215.13101546068512	1.7140895857549734	1.3040557914852107	2883.3049821371615	7.895774082349964
1340.0	100.0	8946.891318418771	406.9224898145168	123.62728203302085	706.45999224704	1.7140895857549734	1.3040557914852107	2883.3049821371615	5.597985756131227
1341.0	101.0	536.5294540546727	3189.9409108254495	272.8390335514635	2076.0161944188662	4.134569348729213E-8	1.3318579841243205	3007.5587776944444	7.939291424106797
1342.0	101.0	1124.7873995625482	5161.032014829247	87.43453941418947	416.7101499754529	7.485098215783715	1.6963933962461168	4879.231044620806	5.502050281740361
1343.0	101.0	2228.8959079601195	3237.608821464371	51.26055986647922	43.04568452051535	9.428140792908785	1.2938165787436364	2838.2043471825586	11.799444539193185
1344.0	101.0	3263.659753280973	2482.30275397246	129.8868467884098	599.8436448622984	2.138418620536973	1.5970575410716397	4324.534487378564	7.2375707263424225
1345.0	101.0	3828.5982064238933	409.02171383501025	79.77795725189922	108.00084860023277	3.5889167240302973	0.7891571000925953	1055.9058307113887	9.287135963676096
1346.0	101.0	3962.2971190378476	373.58114301298406	56.42364883843878	59.18513926513509	3.5889167240302973	0.7891571000925953	1055.9058307113887	8.841558133027165
1347.0	101.0	4556.793752353327	5332.626319628918	155.6227929211079	1078.2414502696456	3.4933284282700674E-6	1.3897073762611063	3274.5072352947986	5.8478393604177175
1348.0	101.0	5320.1940367737925	233.53577896476418	81.02275362266985	201.52619501282035	9.56019297194343	1.5450837027623434	4047.6435563528617	7.971062462417664
1349.0	101.0	6481.50691319499	1975.9727397974045	75.36512377448415	64.24638719217825	8.107447204034177	1.652194726323974	4628.291467312972	18.562514133954455
1350.0	101.0	7782.076169023243	1369.0276409775456	166.365014931422	1079.5400585497553	3.502391653349926	1.4733749513910515	3680.652374461681	6.538311341888584
1351.0	101.0	8050.207825803768	4950.003194636562	2.3480655497138527	7.230425531917224	12.449787234042661	1.9825869405937715	6664.425531959707	5.017704570535649
1352.0	101.0	8130.351403396854	746.4450052731052	89.49865390521278	207.0074828037787	7.000089869326044	1.3661125936198493	3164.2531939175938	8.52847493145787
1353.0	101.0	8758.756638330662	3821.59954520115	67.73179643077621	82.00723942167292	10.109767230532851	1.6275545717468234	4491.271983278472	12.512070499119927
1354.0	101.0	9040.720227619458	2087.115376505799	47.01638655677509	32.710597214447226	2.4826217151828835	0.5139909926485448	447.929076174472	9.343432911281866
1355.0	102.0	391.1431996003089	2058.0129792150033	57.71805601744265	66.24300733626062	7.730293230338253	1.3586259512846108	3129.6664124563945	10.411567145133567
1356.0	102.0	530.3824834811021	3086.4510153905853	162.64296236570948	993.0518957986304	0.00228966958387512	0.4469360040007865	338.6797143096354	5.338434099224776
1357.0	102.0	450.99184444694896	3081.4973878738283	45.191677189376946	13.931094003635199	0.00228966958387512	0.4469360040007865	338.6797143096354	14.499861301738319
1358.0	102.0	1168.5729972357558	5187.5180223816305	80.56899706184464	296.0883649440264	4.272337389427189	1.3449702846001468	3067.0694941893316	5.731176796423715
1359.0	102.0	979.7478710674185	4969.754483300542	59.624376384798815	86.17893255254606	4.272337389427189	1.3449702846001468	3067.0694941893316	8.936518271486918
1360.0	102.0	2027.817983214059	3380.4886849213863	55.92378600125769	93.30002159573196	1.08730119553525	0.6760799638377628	774.9869199418133	6.442881023731433
1361.0	102.0	1879.4764520598003	3457.9014431790906	70.0722495653942	136.85166494006964	1.08730119553525	0.6760799638377628	774.9869199418133	6.645033429252144
1362.0	102.0	3885.2098156104394	339.70781337398404	75.33901994835375	81.79601509375226	7.352530080163506	1.281336881753617	2783.7157793417937	12.86264709291799
1363.0	102.0	4726.343937279969	5201.016122913985	40.15567405739005	27.175071155719145	11.288137590813754	1.7215802965161904	5025.193673020275	13.77567897388624
1364.0	102.0	5228.832085463883	223.42666908508104	96.31764717970583	434.8813506003513	0.5846999226350008	0.586697087955345	583.6145391826892	4.857823920659654
1365.0	102.0	5418.082089537971	247.32874147806095	71.50291928673921	149.5777959228615	0.5846999226350008	0.586697087955345	583.6145391826892	6.335303136849671
1366.0	102.0	7951.122502332252	1370.92985943448	102.30372402745422	220.78747925645106	9.907211246136267	1.704892694877312	4928.245534683573	11.215138695866063
1367.0	102.0	8059.535113329161	4893.152465081219	37.9094918467136	36.61603187255114	11.064392690726072	1.8877871020717258	6042.327577670238	10.453189836203162
1368.0	102.0	8787.622519851207	2362.26807546086	61.56523963199149	64.462141833282	7.10288926275799	1.3686821381038428	3176.1677842639424	11.766819635460315
1369.0	102.0	8858.876876702343	3896.706959272725	230.8314825769903	1642.9040321546454	1.5870699473886477E-6	1.1592687793075944	2278.5958745607786	7.023499551478782
1370.0	103.0	1129.4846779036764	5273.551870655096	100.61384926024506	458.77053171501416	12.419010223685966	2.1478047137697702	7821.459838620007	7.0091519433435385
1371.0	103.0	3331.2117349712416	2495.6970070693105	91.23553515143314	127.15668649571813	8.28222175815901	1.271222655834108	2739.9427337930174	12.21066846611982
1372.0	103.0	3549.836403847263	5210.975736898417	87.28119631452309	170.9734754901066	1.2498182195469711	0.6837056718616972	792.5681261152723	7.524008681321259
1373.0	103.0	3506.3923915706596	5338.498801005026	39.292904099321824	38.49317359938263	1.2498182195469711	0.6837056718616972	792.5681261152723	7.322718666747044
1374.0	103.0	5216.308762420637	213.80371950348874	108.82685670982498	374.79841463944035	11.909179317909123	1.9218773558602131	6262.5265044100315	8.710604174434975
1375.0	103.0	6551.514906748026	2069.669499790157	82.39579722070724	119.1065771099445	2.833008014580601	0.4563725679677758	353.13218404434616	8.15584071621639
1376.0	103.0	6349.686310772223	2012.0745701684566	54.7410116314549	52.013872865486825	2.833008014580601	0.4563725679677758	353.13218404434616	8.319367881670628
1377.0	103.0	7497.590308126604	4528.458761270749	130.38480254237504	457.6974686096205	7.740465955504562	1.7748910600599213	5341.234445640245	9.44183171870802
1378.0	103.0	7950.853406271314	2903.8264211576475	74.87442467585913	194.62414133877968	6.7352749584375315	1.3557414007841986	3116.391091662663	6.915587577848736
1379.0	103.0	8331.849639460448	4752.256286275152	150.45204644208	1356.662756821809	2.0089404740757386E-5	1.0604613076111205	1906.7264681381987	4.531374678710755
1380.0	103.0	8574.263133683886	984.076859031405	50.92194949491029	56.64169975412242	12.777897887925237	1.6141706833605567	4417.709438111018	10.665457398648432
1381.0	103.0	8841.372599025828	2153.7820461156607	47.53998189654464	92.98302224428568	1.1194028974172672	0.5364759555892711	487.97633553523286	5.312437951857697
1382.0	103.0	8971.668169709428	2078.9948399802024	52.64795690345424	47.090216353267294	1.1194028974172672	0.5364759555892711	487.97633553523286	8.628440243277899
1383.0	103.0	8825.46318209625	2019.3685989635144	44.41322077629968	68.54615405548192	1.1194028974172672	0.5364759555892711	487.97633553523286	5.846366038075335
1384.0	103.0	8961.809709102656	2256.8654576894023	38.280197305936476	17.222432994263205	1.1194028974172672	0.5364759555892711	487.97633553523286	10.957705347194736
1385.0	103.0	8836.947677686692	3842.7911891474246	122.83974541615004	408.8486964620395	7.636160345979384	1.0001718060883302	1696.0843751905466	7.315976304805364
1386.0	104.0	1167.6292101035174	5366.017304654324	52.55923677638244	65.34187623662382	13.080242860210243	1.250628155842452	2651.8847205921625	8.84195105567661
1387.0	104.0	2350.6087717425658	3334.4818551283024	68.78036838989439	117.4223930818785	1.1654557064221298E-6	0.5331246897840186	481.9016567751581	6.875273232748962
1388.0	104.0	2187.802393889602	3352.1669731939746	25.551558309074757	7.0790523034002035	1.1654557064221298E-6	0.5331246897840186	481.9016567751581	12.076878657550179
1389.0	104.0	2344.7482663655114	3452.3494260698913	128.74361901552575	408.2418368460187	1.1654557064221298E-6	0.5331246897840186	481.9016567751581	6.826234047520544
1390.0	104.0	3094.782416350842	3991.0413041317533	102.53441556891823	558.7663121249753	4.358116654761087	1.6360296820605906	4538.168267606866	5.512281779772962
1391.0	104.0	3506.130470697177	5233.305936591407	75.47262614434963	149.6465235353106	6.282587697854546	1.0563075482353155	1891.8164772737634	7.6448281420525745
1392.0	104.0	3937.287824684264	435.9970647740895	43.764666764934084	38.78061639757599	7.732047788407757	1.6592758667013525	4668.049262597234	11.563035902059964
1393.0	104.0	5252.140954536031	196.01718598425464	76.06456924195925	124.2521687935287	9.893092620334766	1.3934905040881411	3292.3520229839296	9.899189367459677
1394.0	104.0	5392.340561560778	4024.1577202027916	136.1291243087377	860.5769982306166	1.7387881509783745E-6	1.0325789321952328	1807.8402745209287	5.254561497697595
1395.0	104.0	7470.403855200383	4809.431656801453	42.237573138540604	19.007059797909378	9.728045000812244	1.4926727005136298	3777.6995762068154	18.337915260708133
1396.0	104.0	7462.453338901972	4305.3951301550405	87.92320739799467	170.80318670454335	11.814925243740435	2.2744571913972047	8771.09412687383	13.120827626953423
1397.0	104.0	7898.089543014368	2904.261815683697	111.6025754208772	258.47476724007004	6.871292506201202	1.0877370881155097	2006.0701269978688	9.027758276678366
1398.0	104.0	8296.926772733954	4778.218191085083	95.20077368266669	259.1809202606102	6.924665634738566	1.4060718660602256	3352.0715079788793	8.022656358376453
1399.0	104.0	8359.035615562645	2772.497121002407	86.41822947332209	154.86026507814637	1.6895905718755937	0.8086807779926958	1108.7981119048416	8.21143971085006
1400.0	104.0	8555.697475785797	2828.294849385431	51.25506798712794	48.042892710601265	1.6895905718755937	0.8086807779926958	1108.7981119048416	9.032052184114288
1401.0	104.0	8849.537637051513	3782.9867758549885	73.64285525117702	109.84135633128176	8.057619370663765	0.841488203113019	1200.5888378069976	8.45468533700448
1402.0	104.0	8968.019581463597	1970.2392683959604	220.70763468869	1745.1121423245584	4.130428784765512E-6	0.844201681514683	1208.3444617032235	5.883003432230384
1403.0	104.0	8805.391664336865	1883.2725790228685	44.580962526642	33.324331474147634	4.130428784765512E-6	0.844201681514683	1208.3444617032235	9.748849487070819
1404.0	104.0	8882.102428670401	2100.6840518157064	47.79165347784339	35.427599435249846	4.130428784765512E-6	0.844201681514683	1208.3444617032235	10.22896271153416
1405.0	105.0	1124.004017409917	5300.542306264525	73.87106830308944	148.58569135853838	9.131734659365572	1.5085005678928791	3858.239592680398	8.62367214319531
1406.0	105.0	2317.532466817627	3426.1837383330303	68.8424131812031	165.63151510543628	8.830219199654316	1.505452800644264	3842.6650039244587	7.191470489263001
1407.0	105.0	3238.1643863560525	2451.207374912872	68.60733652216018	94.39568813526448	8.904791683954771	1.826024050179521	5653.419645720683	12.255805475535702
1408.0	105.0	4163.211058599645	679.3702866689018	111.96354436813442	292.68234449202566	1.554247690453089	0.8245963360613688	1152.871860050448	7.632101413715215
1409.0	105.0	4184.482051495554	470.13420420966645	50.683251896170084	76.6663274542178	1.554247690453089	0.8245963360613688	1152.871860050448	6.698729228423234
1410.0	105.0	4071.1906789982304	544.9760649852925	74.42179744295595	148.5038948159126	1.554247690453089	0.8245963360613688	1152.871860050448	7.0510532762282905
1411.0	105.0	4895.978714889556	2732.7281830883157	105.48480163612126	184.5645086448044	6.576215600797809	1.470852120860633	3668.058550551901	12.435388308239368
1412.0	105.0	5243.996379004366	227.48403296738738	151.37580080834374	793.6153382190246	3.352069054463791	1.759180695476015	5247.09755181489	7.729184639770461
1413.0	105.0	5274.746949896334	4095.353320324228	64.79220413725494	136.7613724736271	7.961817757537068	1.5698709175010814	4178.555023639053	7.71795069222752
1414.0	105.0	6511.018536186171	1949.231547490917	181.41959526580862	1167.418565588912	1.6410399358828173E-6	1.3805472819649656	3231.5533809780754	6.807154949298639
1415.0	105.0	6889.33449192361	4534.525709057494	58.88601741063536	69.01925892063346	8.839801312147435	1.2513718272195264	2655.0394826289976	9.987094612227345
1416.0	105.0	7418.5972704810065	4445.356546464362	65.02974751730818	72.95716117778218	7.853831187360617	1.8189965734737767	5609.988864400651	13.871521015517919
1417.0	105.0	7485.780296522914	5030.196443026206	64.86562356044223	94.55027960280346	8.596919100355402	1.6120768607303724	4406.256019874045	10.36783332322408
1418.0	105.0	8160.218617676252	2466.5639789381394	36.29702089794095	46.5291813624733	11.676504981535938	1.9133592530921604	6207.136260840004	8.183310964448218
1419.0	105.0	8608.272992544518	1054.5848351898478	144.06389072193144	1041.3569979285971	2.9352344533423627	2.13730558190277	7745.17932080291	6.453761987288341
1420.0	105.0	8824.161723477393	3817.014182939481	83.65104037273935	165.0052035249455	6.634070691774363	1.617273890983858	4434.711663823682	9.96728366874261
1421.0	105.0	8913.539104991238	2015.6066268891	66.1173892405323	96.176999772236	10.654561687424904	1.277919303999937	2768.8861463513767	9.346610761597903
1422.0	105.0	9067.152963901239	393.0325672642804	101.46437665762434	353.4503947653052	17.503037096139156	2.7935398534875993	13231.466461527754	10.404993570013634
1423.0	106.0	1245.1998714042547	4969.94313065895	135.7883454755924	239.0481180207029	6.077299728718471	1.4231608460074927	3434.046812693057	14.865874685589095
1424.0	106.0	2302.6960181968598	3472.0020629613896	57.84878693352792	52.4991508094317	8.984642859383309	1.5570689683543792	4110.6825203597355	13.568694579439038
1425.0	106.0	3223.2242683734867	2468.072603644283	65.84977514426043	89.5429964749331	6.6964771162379915	1.3529371666642134	3103.5124534272545	10.068714745330405
1426.0	106.0	3542.61112749542	5209.0364641487195	194.89334375399832	1530.4562469885625	1.631865861175181E-6	1.9632194911329164	6534.8549530443115	7.289095585899586
1427.0	106.0	4123.705172427809	609.8846133350937	69.55567673318609	131.72929823038046	9.330079613969898	1.423437431024204	3435.381751173838	8.398019045057568
1428.0	106.0	5219.487601671962	282.53170063166	98.96504055529505	313.7146536051038	4.783335285497004	1.0978293978570863	2043.4685104900825	6.762711859679713
1429.0	106.0	5249.8399723102675	4095.7064352580032	62.541909976829295	128.5902859135548	8.374178117644552	1.8570571550561779	5847.211161941929	8.348044760148708
1430.0	106.0	5330.168329500789	5038.514014861203	63.99236832532865	72.17823278544711	7.262387088429725	1.2430418780089285	2619.8097763309174	10.874366526955017
1431.0	106.0	6894.397265761367	4497.417198543647	134.0415164348265	498.0346614997006	4.716597284807228	1.2867114622972824	2807.1174039347966	7.875488937413069
1432.0	106.0	7547.845806878127	4510.505945643444	93.87416017742761	221.12011450174228	8.45420726410121	1.1847291893043415	2379.7778321731303	8.193230095462935
1433.0	106.0	8257.730512013595	4802.4570761275145	110.8813333450273	321.70149819217016	6.961682470133259	1.7260465198493422	5051.300790502328	9.51051207974406
1434.0	106.0	8572.409152438971	971.6260408047068	83.46427085662829	220.42495432866218	12.43556782502989	1.752674609244109	5208.357993375796	8.297367826630609
1435.0	106.0	8926.826471096312	1988.668856348426	81.33831629170832	138.50995832049634	1.6392410169827625	0.8321656623670663	1174.134422688742	8.234295866424672
1436.0	106.0	8808.151188044325	1867.890503366172	50.32108299000102	71.56719229848788	1.6392410169827625	0.8321656623670663	1174.134422688742	6.938537131621462
1437.0	106.0	9038.103249121406	230.31471713235854	137.19695902112952	354.358369084602	12.00564800254147	1.8520558748058724	5815.759072898201	12.98346605932208
1438.0	107.0	1135.3962958619238	5287.942266892655	114.20806499060107	232.1897473643984	6.683781069477504	1.2452749571649637	2629.231011355572	10.726575750143763
1439.0	107.0	1830.0986446787895	3404.957088300949	7.8763815924168075	5.808625132895644	8.534109707430197	1.0392643180087522	1831.2611007482224	6.5192548906778605
1440.0	107.0	3238.487679721306	2607.926441800963	190.1800829656546	1603.7322420216149	1.2357641077107776E-6	1.5577086827949458	4114.065975363237	6.109112397843595
1441.0	107.0	3415.2683535359615	5199.866823526332	62.10923920359461	125.82317165407855	7.526097886205454	1.396435957728456	3306.284976397804	7.33693202606129
1442.0	107.0	5102.141613965023	2714.5357782585606	97.41251098343251	343.6726170503285	9.493286039708835	1.4284557922814554	3459.647459330205	6.826495763218715
1443.0	107.0	5269.043285885828	4143.00159129944	91.99369516591028	161.2934189602406	5.74326745558187	1.203963225032385	2457.676294630554	10.047821115250214
1444.0	107.0	6867.202343020259	4399.428501042958	82.535370099026	206.34747281907778	10.581250949305474	1.6285543842482646	4496.791686531971	8.258243894800254
1445.0	107.0	7674.892832931719	1223.3819238509534	59.502426248876105	95.46732378619278	9.576631413690086	2.1425837700079593	7783.480808429309	10.673700379097799
1446.0	107.0	7585.551524934804	4532.263843614212	104.84998476658971	280.8064109703851	1.018544626401868	0.9728931645622712	1604.8281790320316	7.550424285486275
1447.0	107.0	7850.79224681113	2870.612151196201	87.08105147696918	291.3640543189508	5.717425522258897	1.5218419571549866	3926.78700040579	6.727895189017451
1448.0	107.0	8059.128174757819	555.3720451506816	102.89804513250739	243.45490654548706	3.717075901971568	1.5449583943086305	4046.9870439039273	9.891293781061462
1449.0	107.0	7863.998540900837	384.843599067633	2.6110348492843785	10.598202908586936	3.717075901971568	1.5449583943086305	4046.9870439039273	4.158490332649944
1450.0	107.0	8619.524061055132	1016.1360221154811	119.8296000163242	547.9890026818618	1.4917164963764997	1.3898019508634627	3274.9454561131947	6.50210448826788
1451.0	107.0	8553.512268811983	1148.547740750738	3.925666187203762	18.93886692500113	1.4917164963764997	1.3898019508634627	3274.9454561131947	3.1842684387026723
1452.0	107.0	8992.32135893238	282.8212632395915	82.40052244702413	223.99175792245094	13.396282436845377	2.2290238098720643	8424.180280410104	9.237228356007162
1453.0	108.0	1184.4185904588976	4950.532914320256	119.81592765326721	418.60298991938066	3.0398521483932144	0.8281894508913931	1162.940850492027	6.65563709261098
1454.0	108.0	1293.6186743531455	2176.850307727425	38.68225035219817	33.065561700543356	0.4843474769444446	0.6458599226098614	707.2531815513156	7.793066458932117
1455.0	108.0	1349.3863215150252	2268.700870182434	50.81044227611005	46.751942570826024	0.4843474769444446	0.6458599226098614	707.2531815513156	8.608203157789315
1456.0	108.0	1505.1833571290174	2377.9729062240185	65.85641163681724	101.36571055213831	0.4843474769444446	0.6458599226098614	707.2531815513156	7.320927882178813
1457.0	108.0	1468.3434467303823	2212.104945244464	79.99293317096026	132.84702446214493	0.4843474769444446	0.6458599226098614	707.2531815513156	7.809571218568038
1458.0	108.0	1735.9240198133991	3586.6911927475508	125.3278333313302	417.32280312778585	5.778568301184304	1.1456833749113062	2225.499286569546	7.755341422099182
1459.0	108.0	2205.568565646137	3392.0765220012927	251.3313133590215	2113.5388545048663	2.21756064292918E-6	1.384485700347504	3249.9392338248795	7.0927108191162
1460.0	108.0	3205.684101088261	2645.0594657100246	79.53184538155914	172.3292569950372	7.424362122107579	1.163585414180259	2295.592380226962	7.7067156992370265
1461.0	108.0	3907.9540954975037	606.5304106926707	255.17813060532245	2139.6140939519914	5.470120409856026E-7	1.7922228912873706	5446.058406212119	8.114885964117539
1462.0	108.0	5366.244662602565	3902.646281323587	82.27281890797457	246.18074339457343	6.615990131827922	1.4333909041438608	3483.59393494932	6.830849493971312
1463.0	108.0	6751.470597456807	4408.751489894247	223.2872472477829	1619.7656560390437	1.6492788603484016E-6	0.9257558470004402	1453.102676676555	6.36660125845311
1464.0	108.0	7511.224571943778	5215.193168619822	126.80873654126239	675.9477492038135	1.3744440035822816	0.9808282565719284	1631.1134732074793	5.524222267682089
1465.0	108.0	7672.26452089992	5291.854690038154	51.797847759834035	65.72063216355176	1.3744440035822816	0.9808282565719284	1631.1134732074793	7.90894733524651
1466.0	108.0	7658.429049845184	4596.666364492702	67.32243277062854	94.8462690979863	10.549153120109299	1.6408115600822046	4564.735856821249	11.075411851540231
1467.0	108.0	7958.920716293675	613.6544637903705	85.8312771014209	191.39724208689452	10.608535020691468	2.3942028431508318	9718.9673167275	11.844019823669795
1468.0	108.0	8079.078320583528	2671.8573196683305	45.10568861464049	40.73201685276386	12.02308463990699	1.5133565340627928	3883.1194449955938	11.051938010923747
1469.0	108.0	8544.510919933296	1075.8154510292363	145.48509958329345	537.2924024672092	12.891401788564467	2.0931541557320164	7428.492099074475	10.976278215570447
1470.0	108.0	8782.965277651054	1828.206794187905	40.60127506692725	49.58082378841178	10.316244543122007	2.0524962954207813	7142.709726404344	9.597738907342398
1471.0	108.0	8924.103677458612	266.20980632991683	64.1060109408061	126.91982682723271	5.363558561831036	1.5611569689647296	4132.2956057304455	8.007390495231391
1472.0	108.0	9090.729499199753	329.4881624514783	97.47957491353421	298.70406167200946	5.363558561831036	1.5611569689647296	4132.2956057304455	7.8547252587769005
1473.0	109.0	1237.486481535386	4922.518100224787	65.82553345344958	154.45125811436318	10.83943891986345	1.5161238403964186	3897.3336844070755	7.119231281863784
1474.0	109.0	1234.4921953962967	2269.9740252520796	199.70287525968075	1109.6533923698698	3.516325687743307E-7	1.2946246746872578	2841.7550734275133	7.86215394984943
1475.0	109.0	3574.370770961477	591.8111155933132	47.63195138200752	47.18560462627761	1.852957114304746	0.6881303600814295	802.8597312312965	8.051237888764614
1476.0	109.0	3706.949566311759	552.283788686966	73.30361757866079	124.98077242289718	1.852957114304746	0.6881303600814295	802.8597312312965	7.402783869851491
1477.0	109.0	3831.8108593984075	655.3802297632558	48.362007536259505	29.993515561212586	1.852957114304746	0.6881303600814295	802.8597312312965	10.865489344511625
1478.0	109.0	5187.733225601258	2842.6693730302995	167.4032097758262	760.2902842448108	1.1670590722078296	1.0278397953058513	1791.2206780592896	7.357936734079274
1479.0	109.0	5112.957122144609	3997.468436931468	50.69409762291621	57.71038512785403	2.877096865849979	0.7651798868376782	992.7167024853001	7.8343216257368065
1480.0	109.0	5215.314559680532	3939.663529902852	80.76444077685014	104.22130788183048	2.877096865849979	0.7651798868376782	992.7167024853001	9.56658873693726
1481.0	109.0	7577.85365614984	5226.01541244829	183.70817143744827	1298.6731002782346	3.3986698135960958	1.573924279965213	4200.1607029173065	6.7818295751664674
1482.0	109.0	7662.834215658968	4379.0693630528185	161.8636176823778	886.5891044641579	5.776434442860879	2.2880702264063384	8876.401477072533	9.167991251999116
1483.0	109.0	7992.231003858237	734.8704712453008	91.01831182993861	303.70164466521277	10.179365231955469	2.334614061410416	9241.201313908721	8.71942206371194
1484.0	109.0	8002.968289575534	2716.090851711412	223.19892902049605	2215.4732241588295	6.638817970844772E-7	1.2484886806328084	2642.8194012734775	5.650399848707617
1485.0	109.0	8108.512405437216	3476.1810421549303	97.78489252398255	171.17422229168065	8.59385437098781	1.0074958960412081	1721.0156071489982	9.721670793554923
1486.0	109.0	8620.582715971155	1041.8992985428865	96.32503808150194	392.5128676687888	9.766928817512257	1.7249104993746935	5044.653817080975	6.620817575657389
1487.0	109.0	8844.33080987386	1877.8806777510026	81.88337335502256	153.4978235542668	10.9709986867433	1.615989126350743	4427.668580197511	10.198531924204355
1488.0	109.0	8892.295887940492	3964.4966753175986	144.76513868813842	700.056267912814	2.6496155493666724	1.3046933102237472	2886.1248115359704	6.950312409987345
1489.0	109.0	9030.53087558887	289.2659682197234	134.07164305834075	776.9772443373625	10.364673821994685	2.3535851016543465	9391.999263174554	7.653477632998312
1490.0	110.0	1262.5090552016538	4928.74440859788	101.14897111946053	433.6901646682273	6.952742995477858	1.5495849711132723	4071.261783818157	6.314253238528378
1491.0	110.0	1985.7039913279327	3461.645355417975	82.19496349352657	197.29023451361238	6.463800037308814	1.6319917781293651	4515.794499315369	8.499060718090652
1492.0	110.0	3161.6814826458694	2226.584532152622	64.76611104710767	73.33153136560263	9.080757182802346	1.5971746771603479	4325.16887608134	12.599343721311033
1493.0	110.0	3483.624733329272	5301.875798776468	153.0325684329015	1083.3075873037922	1.8219813045425858E-8	1.8690764283486774	5923.145277530761	6.416559968518711
1494.0	110.0	5232.603080801832	3991.3357121510485	104.34612813796187	300.57245507589454	5.767697252755001	0.9948646659427672	1678.132507734846	7.22754860780171
1495.0	110.0	6221.740317859687	3557.583064166215	103.67911044558322	258.29385062603785	4.9249516960240705	0.9355021825664623	1483.8426417309693	7.7654816660449235
1496.0	110.0	7498.234328840093	5222.034720371237	87.83811164286841	121.69868914847453	9.158308223374624	1.2094502210755442	2480.1287898174555	11.605194466934023
1497.0	110.0	7622.771639019983	1227.4785575618707	122.14322299204123	591.2631279973123	1.6522649810712077E-7	0.8829429943802515	1321.884333141161	5.605879939755036
1498.0	110.0	7746.311134685963	1048.7868895486442	168.59889833328023	966.3428746383391	1.6522649810712077E-7	0.8829429943802515	1321.884333141161	6.132715687462414
1499.0	110.0	7599.193885391777	4568.212548403137	203.86330792131764	1627.501794627385	9.86104604788272E-7	0.8119371209739452	1117.7550808027875	5.545321120410966
1500.0	110.0	8172.928412252559	3456.7932580154916	69.211079377351	186.4714517966121	3.4878703824902746	1.2664900211371892	2719.5796442857895	6.261483360164676
1501.0	110.0	8267.383424594202	3312.409860567524	95.02939065286361	165.9186051635249	3.4878703824902746	1.2664900211371892	2719.5796442857895	10.57961612619519
1502.0	110.0	8235.25729826689	4778.574534593968	48.85026787094715	57.96304293440218	10.395760212379413	1.6667666790080204	4710.2922820179865	10.007078906584912
1503.0	110.0	8426.979189339472	2949.1275427642045	74.90203928482377	154.14821120864627	8.826584133770478	1.5762159136523723	4212.400477579804	8.753764388493043
1504.0	110.0	8914.292047509432	3920.7430732547946	162.66459968528133	755.7166993441172	2.6763098055942343	1.4253055655218985	3444.4049066352623	8.051452603316863
1505.0	110.0	8945.128982233626	1941.9908167886172	88.95009079547837	291.5653555975748	12.199686555460753	1.9943609076748205	6743.816473119583	7.907638834885583
1506.0	110.0	9053.425062356542	331.0108201378058	71.74816791636295	281.9771776811896	16.371685768757004	1.9353324640859577	6350.52164640102	5.805888726940887
1507.0	111.0	388.69067636782233	965.5720438214641	88.40264541671276	183.25952935956275	3.8602196061362486	0.9386092992824525	1493.7156894228845	7.9142942166623795
1508.0	111.0	1193.920052083727	4878.87030676553	232.57553801502465	1743.9028761955963	1.1919904699357508E-6	1.5202608074442068	3918.635175174073	7.584771392822404
1509.0	111.0	1245.1436324914823	2401.7688034082175	44.732895916786944	22.87675246167883	1.3783526902921974	0.5972046686241873	604.7064852389542	11.295525131694749
1510.0	111.0	1326.4257367954083	2299.267264309638	77.51409628656073	144.28078691246705	1.3783526902921974	0.5972046686241873	604.7064852389542	7.0860867586596985
1511.0	111.0	2168.220210748703	3283.3406489207428	70.96164224659485	103.5799744328178	9.334842582936332	1.175797614382373	2344.0311927119938	9.440684234127788
1512.0	111.0	3392.0907513986244	4060.9595972087823	261.0962630152272	2207.089277820137	1.2721345791644453E-6	1.3272718619492432	2986.8932674492153	7.136485428185985
1513.0	111.0	3362.201605292739	5340.602302957942	240.83324219603944	1786.9272156756308	1.2753921742899532E-6	0.9704985593919685	1596.9498778846325	6.659052844437723
1514.0	111.0	5198.191628380116	2805.3236442263537	6.873556851911122	10.26645893636317	1.6678800013507715	0.6161830870012324	643.7508041490602	4.676872127683452
1515.0	111.0	5113.400427288976	2869.519456022536	46.683446318949564	54.838942572265026	1.6678800013507715	0.6161830870012324	643.7508041490602	7.076619242456609
1516.0	111.0	5042.013856324232	2738.9332306097926	51.20742342466822	40.86096352853676	1.6678800013507715	0.6161830870012324	643.7508041490602	9.330656613341516
1517.0	111.0	5018.816758166722	2915.106305180203	37.94940964362888	24.05158959146063	1.6678800013507715	0.6161830870012324	643.7508041490602	9.131159035684878
1518.0	111.0	5690.571430954876	5386.079838699094	206.30056457640086	1611.3925959490523	3.3133269392960687E-7	1.451257433232514	3571.016883146094	6.631137626606369
1519.0	111.0	5864.9804478254355	4507.063658688811	201.98430437747248	1473.6703402450546	1.3452792935424118E-6	1.288055450489001	2813.0075873091164	6.550346468581159
1520.0	111.0	7646.297607342644	1066.8210414381672	77.21188154200651	95.14691572822856	8.736330730015004	1.6402363748898159	4561.53608685372	13.782770093311983
1521.0	111.0	8155.1509690855255	3360.0710666184746	46.65476105692555	30.942998897214835	8.184520692877282	0.9827473509122077	1637.502610052702	11.524160404330525
1522.0	111.0	8259.728996060856	4785.377296282188	54.46749176957754	92.2067947659774	1.1211511442160913	0.8520605537721658	1230.9464422458695	6.558469719673528
1523.0	111.0	8407.095130371084	4926.376049815065	20.971853617967326	7.051331858883112	1.1211511442160913	0.8520605537721658	1230.9464422458695	10.996781437558832
1524.0	111.0	8331.543907678088	4736.096860570685	36.43661944751624	46.212137211861844	1.1211511442160913	0.8520605537721658	1230.9464422458695	6.297765166476539
1525.0	111.0	8190.597587416775	4921.304532449365	21.803310660406336	14.198787211407055	1.1211511442160913	0.8520605537721658	1230.9464422458695	7.45423749384067
1526.0	111.0	8367.350939940863	2565.8501118250247	100.17820343609479	523.8932905035049	0.13154288241886164	1.4100760582352438	3371.1906577996183	5.3064571717907425
1527.0	112.0	1383.6646719194296	4960.318892871777	154.42712599060403	1437.9932701292507	3.030643116066424E-7	1.4973428913086193	3801.708382018442	4.902106478649591
1528.0	112.0	2015.3206333333512	3266.831542555216	190.06368283296464	1125.434087408926	1.5718568801527616E-6	1.261931623180612	2700.042675220401	7.193192984383006
1529.0	112.0	3055.367920850593	2168.4356636642265	78.24566225158055	148.70808404154803	7.574075344930412	1.6319335455091633	4515.472240517207	9.796584740897929
1530.0	112.0	3157.9654536505664	5197.129807249727	53.31117423047635	81.13080183711504	8.397826065810307	1.4535932909324722	3582.482329299337	8.246303187366278
1531.0	112.0	3658.270075858039	560.407282202317	116.72384556942959	282.3131006214424	5.107077786559039	1.0071493609870215	1719.8319007513458	8.771814583371835
1532.0	112.0	4917.97369720861	2829.819447540469	58.69940530371236	104.55589107397748	3.1633828663243513	1.123556110860795	2140.364649770938	7.136172334637483
1533.0	112.0	5013.0964249471635	2732.310344873175	71.0366639297002	125.58011886268218	3.1633828663243513	1.123556110860795	2140.364649770938	8.11158029550347
1534.0	112.0	5397.418783784874	376.72613626856156	111.20574348670692	257.0386888261812	5.10042358198408	1.2627369963035813	2703.485514527885	9.624833730940251
1535.0	112.0	5731.871167076821	5404.980042024159	78.2697716654737	101.20421218180596	6.568921015378938	1.1361219239204865	2188.507898776006	10.883532822907803
1536.0	112.0	6815.10695952365	4166.0479965599625	108.72016577199258	376.45293942205166	3.033737808453169	1.068596462883608	1936.090748668951	6.725932036772014
1537.0	112.0	6971.451939718613	4226.3798183544495	43.228592884767345	53.36999555248136	3.033737808453169	1.068596462883608	1936.090748668951	7.4125778667254005
1538.0	112.0	7821.810975710357	643.881419846418	64.4133762197432	209.88610319765985	16.827365313835806	3.2053314998717823	17419.8391411586	8.264149365258822
1539.0	112.0	8678.803255768084	2049.4008550389376	274.01449634702396	3099.5979568843745	1.295741236239227E-7	1.744694706326017	5161.039147882676	6.745059485588857
1540.0	113.0	1220.9545357504933	4530.850888305565	135.26843550043347	754.6715258359679	2.124159895364608	1.5099540862658374	3865.678401026012	6.355987983737067
1541.0	113.0	2064.172329497255	3426.8069526085987	102.30789944029102	252.78732703162297	1.790845822983149	0.9794506642409888	1626.5348297958471	7.851026850702663
1542.0	113.0	3035.840000802562	2129.370707402192	153.38814829479844	713.6296106025787	0.9006944775151984	1.279268988237992	2774.7379954708354	7.371906712191046
1543.0	113.0	5081.850664160475	378.32097027651764	79.02718677997636	116.99818770747744	7.142016166086865	1.3042301685502964	2884.07613690445	10.60445604249
1544.0	113.0	5112.414166115829	4087.0063183758766	105.19394903901119	184.3481149463618	6.868063789364662	1.482366550997866	3725.713459997575	12.450896329434286
1545.0	113.0	5682.141654110401	5347.640963312572	89.85383374211668	146.31287492078934	6.233678772747586	1.0100985456726979	1729.9188417491034	9.658513803362402
1546.0	113.0	5939.288017477724	4605.13782617758	117.18598975763265	261.2621078835152	5.687884491546215	1.0951503881565767	2033.507413907626	9.622591616225474
1547.0	113.0	7860.995538758481	723.0530414042134	167.15953122287036	1387.5926927276334	5.493472992053192	2.4522080710346916	10195.601964080137	7.016199684923452
1548.0	113.0	8371.503059567356	2684.7326903572907	129.25617379745918	551.7514123695836	3.3681565461617535	1.25532686573317	2671.8488879003853	6.910958744344955
1549.0	113.0	8986.890165308045	2032.677953678253	84.75539753694623	230.6276266292934	3.9608309316196064	1.3370017766793927	3030.83438730501	7.24641740553501
1550.0	113.0	8935.957604058456	3963.6967421366535	70.47318230106035	48.67606952990209	2.4517546294445873	0.6313873745032109	675.9117942433434	12.447733844864453
1551.0	113.0	9016.590443836229	4123.6856244413475	90.96034748417291	222.8259048662255	2.4517546294445873	0.6313873745032109	675.9117942433434	6.667136317759295
1552.0	114.0	1517.8450168567401	4850.090056597957	87.9514936369138	166.58829800790176	6.430150223731828	1.5997900173923307	4339.345222389716	10.631899707651938
1553.0	114.0	2934.1196652070903	2107.9089344560766	142.38037699289015	609.8328382151211	1.5651609965641236	0.852532046438028	1232.3091223665504	6.562835151459331
1554.0	114.0	2961.47588441187	5358.824319381149	71.2006606165938	97.31821916634365	10.873357016531989	2.037675793594579	7039.931119393753	13.701488214330645
1555.0	114.0	3256.884148349389	4116.66976403573	100.53517148149734	406.4410029218834	5.8918361024758505	1.4480510072939563	3555.2157186231093	6.379923621143208
1556.0	114.0	3835.6210948771545	533.4189539592076	246.40973858205513	1698.0319515348451	1.616482978078653E-6	1.470224889908646	3664.931440965365	8.287858173626397
1557.0	114.0	5030.703193552892	237.03732489626725	53.92741182409478	69.44158139377791	2.927036968601033	0.7461089175813722	943.8493885849596	7.484326302132248
1558.0	114.0	5013.930913610786	377.0079837757488	58.31254294038044	95.45901431715124	2.927036968601033	0.7461089175813722	943.8493885849596	6.771847411676187
1559.0	114.0	5769.6142774858545	5385.229447145642	126.75279123112176	767.8107012201299	4.685584590988174	2.31877803485445	9116.257687822643	7.008294227430352
1560.0	114.0	6072.7594391274715	4414.513851933825	67.16038762930064	103.67248897818507	3.329036573635595	0.8433828461035774	1206.00126757952	7.823050529793962
1561.0	114.0	5921.157140075111	4435.347546312973	54.989315623147284	93.45030830808213	3.329036573635595	0.8433828461035774	1206.00126757952	6.564301462836796
1562.0	114.0	6720.228017061676	4116.284347121576	95.68649708255467	258.6504430341479	5.195532573787558	0.809775367319751	1111.80176975066	6.770528041464669
1563.0	114.0	6753.338518594205	989.316524316764	109.80895352454593	433.4322667385221	1.8459963981771303	1.4371601558273097	3501.9389744612226	6.8711764816851355
1564.0	114.0	6994.40204490327	851.0259015706176	114.69263627526189	378.9684054173161	1.8459963981771303	1.4371601558273097	3501.9389744612226	8.045748901125123
1565.0	114.0	7464.416099694296	3054.857156296842	61.371854338231834	108.84320049974204	3.700347453020749	0.9920268943338469	1668.5726849481757	7.086767473845773
1566.0	114.0	7314.648037080151	3009.1762451572963	39.221271914843584	28.59107452907892	3.700347453020749	0.9920268943338469	1668.5726849481757	9.685484169434671
1567.0	114.0	7969.0334001957635	5015.564822886094	111.82616202196736	298.5717636868508	0.963963687250051	0.6740020796673765	770.2304971075763	7.206848828295355
1568.0	114.0	8160.704589734947	5163.115157097182	141.11952219791854	525.8333520761819	0.963963687250051	0.6740020796673765	770.2304971075763	6.778441694527231
1569.0	114.0	8120.094516399245	5038.910432846567	55.85129739938159	45.230809709643175	0.963963687250051	0.6740020796673765	770.2304971075763	9.926090819000356
1570.0	114.0	8160.227972939567	3462.172791772436	185.98894852396214	1652.6614456675354	2.4760295063297226E-6	2.532546627395196	10874.596247442349	7.376490190802432
1571.0	114.0	8560.515117162344	2445.2935028598163	21.73830416735434	19.10938234455056	11.763279130497498	1.5631993674931879	4143.11490878987	7.19061870644936
1572.0	114.0	8901.51260136656	4851.965473251285	221.54429708419843	1607.0136233306202	2.117851585985437E-6	1.1480509121677964	2234.7107892861313	6.727203893599882
1573.0	115.0	173.1408472948816	3064.928510629567	137.7035178734631	849.9897549100606	1.2986082282131886	1.5051253634850894	3840.9936204330297	5.992290774920974
1574.0	115.0	3260.9006401058477	4094.8270082477375	102.10178848785407	142.51163561719244	7.193260221138399	1.0315994619945952	1804.3486176259303	11.917376552968845
1575.0	115.0	5103.791054803334	340.41511559214797	118.81060192950633	546.9078190198817	5.325852445368251	1.3786874732071988	3222.7743353210644	6.416613439244468
1576.0	115.0	5171.158078742905	4047.614248446089	71.05539046105744	147.45478494195004	6.42557182811815	1.1377959653125684	2194.962051701992	7.311836680970472
1577.0	115.0	5723.192186529553	5235.873264483896	102.00057881664742	408.5224516174294	2.5190567402168234	1.2318029769480845	2572.6501776031323	6.13094856576262
1578.0	115.0	6865.088882173864	4122.146622971779	87.45210956733094	200.41783948151598	5.936074928977023	1.411759785960456	3379.2463314189895	8.573825841109267
1579.0	115.0	7779.938258461347	722.5975276015386	54.934865706350976	73.11827665050141	12.34093562869507	1.6224955785105748	4463.394575498053	9.846255477641735
1580.0	115.0	8209.154897934977	3452.182252880699	84.36810248233732	241.51145613709772	8.17480038293951	1.338622343711129	3038.186130624607	6.977839295893219
1581.0	115.0	8636.243341894678	2537.3905005140514	66.47573127751895	166.841941829401	14.856629739238219	1.8207744990835895	5620.960866752325	7.427426273131132
1582.0	115.0	8823.777551378886	334.50666778622815	71.14458494258753	156.05177831568943	4.468834762017204	1.4349212193325143	3491.036207187713	7.70021417956588
1583.0	115.0	8956.697194432898	4698.403463323303	129.85468528944415	473.328396734895	1.467147083276321	0.85771517692131	1247.3387858617182	6.861993645563957
1584.0	116.0	1257.0769148641757	4781.704929169167	53.15369817393978	34.26438905814386	9.34971856159113	1.4665064029995136	3646.415587262892	16.164117415951292
1585.0	116.0	2138.752961868637	3378.7473361157176	177.68097206097474	1639.9543123211963	3.448220418536215E-9	2.324687291987896	9162.78169969203	6.568571916641184
1586.0	116.0	3244.1258613289397	4051.2778874467376	73.89323109074006	127.95089105824464	6.430492239264712	1.3158094714511668	2935.5146614404234	9.027821680068568
1587.0	116.0	3971.8885028460236	572.5453860032867	110.38731845392024	440.78124522954323	8.99040563768035	2.2192677947808916	8350.599589691297	8.529467692998825
1588.0	116.0	5023.960658399658	292.41935467982455	112.30763603504124	299.2882691333895	5.924655260205475	1.826450031378071	5656.057651865983	10.635042406997927
1589.0	116.0	5388.542053775116	5363.682128308204	61.19173735194293	51.92537361237241	7.297453971702283	1.5664125232332156	4160.164756200252	15.068343947848296
1590.0	116.0	7003.559404989687	4091.263446286519	81.25145898449709	235.9113987725583	10.026328665723357	1.4885120088942578	3756.6689284269382	7.024288661026069
1591.0	116.0	7887.880430318683	770.437128566116	140.20005699107858	1206.4943414574964	1.7260501905734805E-6	1.5858633587050837	4264.172833228637	4.936259194834087
1592.0	116.0	7774.345340927713	4991.410596797917	66.63429290587173	192.38471608998066	12.551304234442172	2.750080971719298	12822.986927707074	8.476092758249708
1593.0	116.0	8215.87379437325	3390.228073169007	83.1999658161294	185.367683234587	9.12755737335386	2.0622582010088513	7210.814376947694	10.4277052332439
1594.0	116.0	8548.5677074997	2540.0130976904934	189.47870430028186	2777.337707015797	1.5824667575568396E-6	2.370452159399911	9527.137423097782	4.913530968172891
1595.0	117.0	252.39958013689989	3185.7997241602716	97.20763180166875	165.46063051464407	6.326447134995661	1.0072917579582776	1720.3182560089497	9.873187078717415
1596.0	117.0	1119.4996823835127	4699.6453879163355	76.90005680753998	109.95257149564512	3.5589374708647825	1.1893114745372162	2398.222419997659	10.19726850165485
1597.0	117.0	1454.2446168614001	5029.774548469842	69.2304149710552	202.9059064681081	7.315798657109915	1.3370612076160848	3031.1038398850346	6.028063182463246
1598.0	117.0	2247.109476584363	3381.0271442831518	83.64426677958129	359.6569979524128	11.725179113186037	1.9114076648932181	6194.480408626248	6.0302668594591236
1599.0	117.0	2916.499135257405	5399.059983033768	65.3761468203284	122.03428002216619	8.59609366233698	1.8895046455085425	6053.327420928749	9.406584950016718
1600.0	117.0	3886.441970540001	498.0744669106012	70.17386845919336	130.59369067850022	4.437416057474908	0.9890493721179995	1658.5714312895866	7.455072291603796
1601.0	117.0	3988.8378477829547	650.0138164690111	78.49621899001654	208.84613304600148	4.437416057474908	0.9890493721179995	1658.5714312895866	6.3609094450166905
1602.0	117.0	4699.851339402321	2614.189247804046	29.81880823223058	13.199926340922802	9.247253894720847	0.9653764405353531	1580.1256721486052	11.443188575834142
1603.0	117.0	7016.6179829240145	4081.9153824217547	164.76431600691012	1246.2529031639078	2.4742926277419596E-7	1.5323434011081543	3981.2775531594602	5.929432767858447
1604.0	117.0	7790.34203001879	679.911489884225	65.69861112895003	155.01699992917176	16.94156531698692	2.4399197110579047	10093.67479667943	9.154337539257723
1605.0	117.0	7853.68312545401	4943.726952369083	90.6040273439521	163.1008067526285	10.572888658469926	2.007780070838089	6834.874042561878	13.141731491347418
1606.0	117.0	8519.982510864256	2640.129426676983	258.3379936224844	3199.4667767389005	0.20922305283262738	1.4518202802505538	3573.7482415637837	5.639803597488348
1607.0	117.0	8299.007836528475	2779.5301769385283	47.67140896554876	77.78721147405736	0.20922305283262738	1.4518202802505538	3573.7482415637837	7.269805533396713
1608.0	117.0	8415.972478202986	2680.6583090122626	35.12944450206587	38.57816369946129	0.20922305283262738	1.4518202802505538	3573.7482415637837	7.885317296273611
1609.0	117.0	8947.323689952611	3098.249574815075	113.27093261800374	530.9782203413217	5.030562267037132	1.5838379383198842	4253.238343688067	6.4724250274767
1610.0	117.0	8984.32044081348	2186.9906478096264	93.43974520399883	324.0303439958226	6.7592507884731745	1.4572668930775206	3600.612909527011	6.767722835487392
1611.0	118.0	256.39227440243246	3155.8087906736996	76.52334090565543	186.54634157449	7.502632417070458	1.535185365090915	3995.9484829675453	7.740760715866519
1612.0	118.0	1432.2501605561304	5040.000535056717	126.45976689286378	444.5185818926637	7.393164360834673	1.9649031091350888	6546.068068724849	9.783912992186814
1613.0	118.0	2216.243823632758	3376.9022538158383	98.79910999768884	237.87820441150055	7.803559609433679	1.1573745440838745	2271.1514163717825	8.280466365429135
1614.0	118.0	3223.0876112106193	3949.6356227798965	52.551766127958615	46.13254180443787	8.148182141193011	1.2684276227293636	2727.907378581847	11.496550775459514
1615.0	118.0	4794.855995634404	2507.195846081135	105.74961518910057	395.6880004614389	3.1073407189304074	1.5113417957187973	3872.787098644962	7.097729237833826
1616.0	118.0	5141.582105780895	4028.396097547649	143.95725740193475	514.526503656245	1.2412984556859012	0.9474951328550499	1522.1316379686004	7.6103850730271345
1617.0	118.0	5040.702551398598	4206.131574535419	70.49821971685405	115.20332898741161	1.2412984556859012	0.9474951328550499	1522.1316379686004	8.032258202810338
1618.0	118.0	5696.847848804252	5191.522078960428	64.09225865760594	105.98064729110837	9.328694418277314	1.547421774589702	4059.902886372154	9.118756639345099
1619.0	118.0	6621.622122386454	5229.444597632487	92.85238804395941	99.4521625972627	10.73817380699817	2.0337462233857355	7012.804896659248	21.39307178161224
1620.0	118.0	7045.688918371872	4048.010402958886	207.42102340297677	1276.180679223895	1.1483002152705315	1.42422301975729	3439.1747160208647	7.8251500700852175
1621.0	118.0	7779.457914465575	788.3860429575194	90.65097850777084	309.00412530637203	13.182241457787253	2.2731931622490253	8761.34776789309	8.40067399955034
1622.0	118.0	8148.333940703494	2579.597592392375	64.68434264920057	96.13658111502293	10.085258873843264	1.8082372076799036	5543.818967589394	10.904971972505752
1623.0	118.0	9065.622121445325	2995.0393872029854	69.92796654260255	155.5812404107494	10.632981578015313	2.8713977963611677	13979.285119115593	11.371106204348186
1624.0	119.0	1406.0016461491268	5026.969174637405	60.25454324311044	121.32453343544157	8.994389143888675	1.919219971270401	6245.220055641336	8.39973718628248
1625.0	119.0	2105.026902235786	3337.6475694751366	69.07914052561979	131.7527153586441	8.505479057506944	1.7260365075036397	5051.242262579289	9.16383409300705
1626.0	119.0	3146.3707493217835	4045.1095309363955	90.54924648711382	400.14071426512703	6.02381262957398	1.9673891894471363	6562.643284256317	6.343036382301944
1627.0	119.0	4778.713925382302	2379.0316592312165	123.3638374545372	161.1600289675089	10.233364471941872	1.686663941285667	4823.423089648155	19.92082221077215
1628.0	119.0	5833.352275238365	4329.499657890734	89.33895122375955	178.03860906351858	8.663666157855918	1.750068451276433	5192.880271743034	10.905458809346854
1629.0	119.0	6684.537595482661	5144.977065029338	181.54187749355424	1354.8374285700256	1.406421250884402	1.2082815681789556	2475.3381682833115	5.892113486357685
1630.0	119.0	6992.699362625968	4111.125647991239	73.5679566815963	103.5852952076286	8.097755796427831	1.4913809395698283	3771.163952896137	11.228185813984183
1631.0	119.0	7357.161865522161	2925.634817108088	95.30009638488998	418.5127963105319	0.2887893649714366	0.9582096586997226	1556.7516271035595	5.22091569899961
1632.0	119.0	7469.733083959311	3060.56647859281	63.986711408438794	116.11884878862186	0.2887893649714366	0.9582096586997226	1556.7516271035595	7.094802462640969
1633.0	119.0	7484.4813175928775	1420.697067359754	120.47177464930641	228.4042229977978	6.208840376352995	1.4593977358105192	3611.1503741575993	12.90181685556597
1634.0	119.0	7573.668696938579	4883.205049116049	156.41772807960945	664.36517547278	7.286892950650524	2.1647039378722983	7945.024698887503	10.610169560216235
1635.0	119.0	7782.603621928543	839.4708492495319	271.0712763704306	2715.1597821436076	1.7720572149862747E-6	1.5368807568270464	4004.7794065829144	6.904682689911245
1636.0	119.0	8449.021179511992	2688.0757859186965	106.18912020326907	370.78108818776457	9.542396537471149	2.0120000813571455	6863.635711046951	8.680852005336918
1637.0	119.0	9197.923406701697	334.8886468720834	158.2870127731118	988.9463480186788	0.6796460984418713	0.8486179679628395	1221.0197343658017	5.568058570218845
1638.0	120.0	235.35852779317287	3213.4345671295214	66.86553250558286	87.86630071710752	3.4755775010853225	0.8082038541463376	1107.4906585504602	8.542755655589497
1639.0	120.0	393.44741056408355	3299.5480477174315	31.30749310472602	18.024730849833606	3.4755775010853225	0.8082038541463376	1107.4906585504602	9.332894388742824
1640.0	120.0	1230.3694122088218	4721.136634780207	49.48347726242481	38.49442756770968	14.894729708584801	1.9484297651095737	6436.766409121398	15.831557466146494
1641.0	120.0	1992.5102148664582	3448.3979599125014	136.65825369239724	707.7546579589442	3.3840601474277743	2.1598516709008915	7909.446462781151	8.075580526827174
1642.0	120.0	3187.5199614692956	4056.238831748609	176.0160993529261	1183.1591804214693	0.4477125731597417	1.6948808605319354	4870.534098313336	7.051930692069743
1643.0	120.0	3806.6059997388647	421.42034887469447	77.49793894189982	189.74933547573946	8.268546912788887	1.8572682457951641	5848.540537678526	8.580645116345982
1644.0	120.0	4824.635842310264	2357.8756874591277	220.3653798420706	1963.2589631305777	2.8339927041495078E-6	1.7142480062704248	4982.482215155694	6.795526298098509
1645.0	120.0	5545.874007881957	515.3671881769336	71.54755700579169	230.68856802017262	4.249900403755188E-6	1.000627560997232	1697.6325442716761	5.367553611132852
1646.0	120.0	5382.79966057366	560.074611949917	68.01282049941278	109.58432054883266	4.249900403755188E-6	1.000627560997232	1697.6325442716761	8.062943558286964
1647.0	120.0	5980.144675980603	4503.793591755824	249.74940294173285	1878.5002383905605	2.183302958664407E-6	0.6230766125980219	658.2393520546136	6.1953520946976255
1648.0	120.0	5778.650192001351	4335.0202606463	108.72237970023	231.8253304110036	2.183302958664407E-6	0.6230766125980219	658.2393520546136	7.983613715686987
1649.0	120.0	6620.896484870807	5101.3633929834605	163.5861176015045	906.3189938163789	2.1355036024446794	2.0109100912779905	6856.20105069288	8.461321224036942
1650.0	120.0	7632.8835330808715	4892.277651149892	61.395640428376645	108.59561259000182	6.571923957770438	1.9884674649164593	6704.018688322958	9.639373235581461
1651.0	120.0	7803.415418345762	901.3259019127441	156.02074968232665	431.9550567389989	11.777748729701488	1.9323638819661284	6331.054617441428	14.057438907796742
1652.0	120.0	8117.619247755903	2586.713967287159	56.39855786957645	91.05485185088376	3.494381681646243	1.0904538892403766	2016.1036175676356	7.355546037356922
1653.0	120.0	8281.094918103363	2635.8783107467234	68.99919933499253	69.76052927219193	3.494381681646243	1.0904538892403766	2016.1036175676356	11.68563720444911
1654.0	120.0	8855.245394063604	2118.363305902933	71.21934709874081	130.64141903529523	6.732176965398108	1.4587275051446318	3607.834283010693	8.847209813975544
1655.0	121.0	1294.1319368679206	4883.644015193658	92.3117277917772	127.43719526644067	8.153860574717894	1.3550795843024965	3113.3492494767443	12.875189099032905
1656.0	121.0	2221.725059786397	3383.6439091772436	83.67046778667053	214.92695605086095	2.415022544330686	1.3342473338133385	3018.359219623346	7.471744718049888
1657.0	121.0	1972.6391124477848	3399.612129015384	106.43727207469038	376.13902540623195	2.415022544330686	1.3342473338133385	3018.359219623346	7.05470506285013
1658.0	121.0	3134.0449746580425	5287.124094769318	140.59531628406478	436.4556135498036	11.201870217302918	2.5430224055655497	10964.746879327893	14.25648455661154
1659.0	121.0	4944.209579836061	2361.949647477987	89.96424174330134	120.58829906630238	7.524567871052588	1.908153857194723	6173.408511891881	16.22940795077474
1660.0	121.0	5584.406201108218	590.0321757164569	66.04357701601226	96.83233519988104	7.368829254326567	0.9511000175027102	1533.7360180411463	8.28646453637122
1661.0	121.0	6721.096951764697	5191.611239375399	124.27508658302933	237.9211277248194	1.9249191833894523	1.0716231969233274	1947.0739692940688	11.096378690020272
1662.0	121.0	6598.909797608745	5071.510903993777	52.38096678113612	112.421115648865	1.9249191833894523	1.0716231969233274	1947.0739692940688	5.839463713424435
1663.0	121.0	6533.773139589699	5187.189032686092	34.87270936325249	30.58608123491725	1.9249191833894523	1.0716231969233274	1947.0739692940688	8.190724875995702
1664.0	121.0	6885.337320947691	4120.198870388339	115.63710974287291	378.9578814425237	6.531960976991952	1.7146310330861632	4984.706553690207	8.901106774545081
1665.0	121.0	7494.638013850469	4826.809914096171	113.57153406336433	432.123986004487	1.3375342054258994	1.4585921974435052	3607.1650077462955	7.264375123705218
1666.0	121.0	7686.521185954971	818.8632054287458	30.93591019775629	28.505290664502024	8.330834886357323	1.6419180084807161	4570.89420755016	8.709372588694086
1667.0	121.0	7819.88923681267	703.3718829963901	34.49970209592042	43.760862159364045	8.330834886357323	1.6419180084807161	4570.89420755016	7.410488064516679
1668.0	121.0	8039.482702990707	2524.870686704512	80.70088529452664	102.50999540468366	7.592773238281267	1.12699118024573	2153.472210977051	11.231288767989472
1669.0	121.0	8124.534438283714	5022.54741774958	94.66403797247911	224.0836310632255	3.227722782796447	0.8650102393485343	1268.6468164264086	7.415572660774796
1670.0	121.0	8011.117016854202	4842.163329310589	95.2053450591976	133.33518303034674	3.227722782796447	0.8650102393485343	1268.6468164264086	10.50579663054394
1671.0	121.0	8705.524589550789	2396.001999747004	27.554521723065644	9.312354601689847	2.391708207157799	0.8171640989460417	1132.1834279105606	12.376973851969948
1672.0	121.0	8727.324106312259	2281.9645516219534	47.034007810294135	42.080884561043014	2.391708207157799	0.8171640989460417	1132.1834279105606	8.87014614829247
1673.0	121.0	8813.761486661211	2149.494342519696	61.536453740833664	53.731615391310115	2.391708207157799	0.8171640989460417	1132.1834279105606	10.637159784089665
1674.0	121.0	9092.68198735679	218.05425811639148	95.56759838006377	134.1755206979146	9.224431904510912	1.4446920726638968	3538.741316819292	13.57363405521636
1675.0	122.0	2040.7529893109322	3391.6423666805863	83.24890420524765	86.53225297996985	0.5247831440328844	0.2629659170642273	117.24576595178853	9.348601143050384
1676.0	122.0	1880.6968389609256	3420.739765614356	107.8267167206474	186.08669285674688	0.5247831440328844	0.2629659170642273	117.24576595178853	8.162923938457821
1677.0	122.0	1920.193787433152	3605.2831204949753	95.10606341360774	210.71555381579813	0.5247831440328844	0.2629659170642273	117.24576595178853	6.728759392081721
1678.0	122.0	3108.098253578764	5378.361253532509	92.03976908412949	217.32828680760585	9.362328735899977	1.9131968983560705	6206.0829181954105	10.288190410273275
1679.0	122.0	6222.123582638516	1750.6918353492301	82.05343991832865	144.20910829991638	6.007705626366132	1.1297111373077735	2163.8794308525844	8.997325758582123
1680.0	122.0	6733.809088766121	5136.372756373637	88.982268083402	129.67991289979005	9.51054852045886	1.2837997024017873	2794.4270629224548	11.63588357463004
1681.0	122.0	6888.075080136903	4158.805937652352	108.15177773717569	321.6459628233979	4.548842636355766	1.5690023984577843	4173.932795578418	8.693763723802896
1682.0	122.0	7680.902578730006	4671.943587931234	202.7434946435193	1457.507396585321	3.741924739956535E-6	0.9472255042503988	1521.267627469202	6.066243498252682
1683.0	122.0	7569.29559727178	4753.8788844652145	30.02936958038808	26.583548498995118	3.741924739956535E-6	0.9472255042503988	1521.267627469202	7.267587551218329
1684.0	122.0	7740.640562696327	555.804312540107	119.00809809316559	865.2591285321386	0.540536460006569	2.294380678608329	8925.43088695744	5.772720241951656
1685.0	122.0	8463.936931648126	2596.660781179214	92.58210555972715	130.77276767958273	7.519021922466327	1.6792460182488904	4781.089698976916	14.518319174213792
1686.0	122.0	8899.209588078553	335.77548597072644	77.55719544867975	190.74141805284523	1.3387033860314907	0.8269033777413997	1159.3318715834137	6.366835113021055
1687.0	122.0	8982.355826701105	173.33352271761444	46.394810779579444	41.60222198579011	1.3387033860314907	0.8269033777413997	1159.3318715834137	8.81583815235533
1688.0	123.0	1396.5802522271758	5016.825884924728	65.85990536122792	142.69542206128244	10.642115411949156	1.9315519743496714	6325.735608931467	8.519264944785316
1689.0	123.0	2496.019284246117	5078.688792967965	73.64008817701696	206.0880562705689	7.885728065039056	1.964248897769279	6541.709788504098	7.674558954866076
1690.0	123.0	5072.7650657781405	4569.854137383232	205.79866169140624	1344.0700708555362	7.430090126448987E-7	1.6006327846592616	4343.982048263918	7.8649893461846005
1691.0	123.0	5549.809097550082	5026.939080341854	133.94941209786316	376.73368946842425	1.4195047496067097	0.8578422884856736	1247.7085192112108	8.241378356718297
1692.0	123.0	6264.791802855974	1708.4680212031144	115.04966714735264	330.1727637837019	4.713165300776945	1.3394260841386414	3041.8356231928233	8.6527632045554
1693.0	123.0	7467.852018113459	4657.374554232851	79.43719470371664	80.23898781556002	8.471898764885283	1.5396369745799736	4019.156355447295	15.96796216619584
1694.0	123.0	7717.267773589109	4008.1908286480407	83.50653157629179	117.02257068209238	7.784550015387208	1.2566684376972272	2677.5627180939487	11.300519376031549
1695.0	123.0	7770.240970167123	1301.097552840202	71.94294230456256	68.86960582321349	11.13302808088837	1.6091090650485511	4390.04731503864	15.855945052937637
1696.0	123.0	8192.749723344214	4809.889866048933	50.323313838246754	49.83424891598971	1.2784421799521273	0.2740416700513957	127.3302079345939	7.527218833047648
1697.0	123.0	8053.622088795076	4889.503949407916	31.024496838541257	6.420193134176148	1.2784421799521273	0.2740416700513957	127.3302079345939	14.051137975300833
1698.0	123.0	8138.422012192593	4951.633197271423	65.50351624568638	65.91975901767988	1.2784421799521273	0.2740416700513957	127.3302079345939	8.458365003716478
1699.0	123.0	8623.09346350935	4947.039418768717	113.9898027132343	367.924301027401	5.024326640704471	1.6668298231497334	4710.649189506056	8.772307800191353
1700.0	123.0	8583.02276898682	2628.2266813829674	114.455563896927	265.8496680771593	8.307256526433672	1.5313102564338006	3975.80082946398	10.842852405304903
1701.0	123.0	9003.955677460926	267.368024700172	204.11038242167749	1757.9006183200327	1.8002398291942802E-6	1.3308956610462628	3003.2460746665515	5.967913806680725
1702.0	124.0	2534.9907894186476	5145.67188987156	154.96782240333695	1191.314792367304	5.248651441363105E-7	1.601276270322047	4347.577705756089	5.716829346995029
1703.0	124.0	3761.2447190283315	5216.990496531157	103.5896609507107	197.32123352075064	7.726339786882844	1.5051102347745546	3840.916405618716	11.612558399260118
1704.0	124.0	4968.981277822424	4708.171479458539	101.14528129658675	207.4888075121259	7.95241284230458	1.1695846772069431	2319.32482841499	9.468579128548749
1705.0	124.0	5636.221566411856	5245.232308774813	144.19817702087005	831.2742334881489	7.478840630951933E-7	1.3625661724276057	3147.8696592554975	6.2468257738917154
1706.0	124.0	6362.509683648801	1715.1433161525465	112.83406391986803	387.3950356102677	4.562063050197944	1.2471004830218353	2636.9453675752334	7.298721145975235
1707.0	124.0	7746.103086344475	563.2630860260729	92.61913367474807	260.31816870386984	6.92197831104304	1.9444605732571096	6410.5681358691245	9.077248598556887
1708.0	124.0	7728.420364534676	1152.543707407624	86.86321668283958	141.0248933748189	7.352608673754187	1.4308633173633498	3471.3190940744817	11.15182771870437
1709.0	124.0	8454.493285434732	2490.529495140513	61.7038596801107	73.85047058308031	10.927233664861514	1.1448124047338573	2222.116839433724	9.763070911734255
1710.0	124.0	9100.767210580007	391.78802681711204	176.83909199773464	1982.405681914561	2.7898700440322837E-6	1.5555020804603987	4102.48618550816	4.797415311669894
1711.0	125.0	1222.6199513026718	4496.2885400552395	63.66987119117664	90.41061445772947	6.2915996396120875	1.1852661458608584	2381.9355013745158	8.963009766567362
1712.0	125.0	2556.23979214917	5148.7261343836835	105.707174101428	451.4198501719584	7.047137223176128	1.8438992414100688	5764.645543688942	7.063058910446241
1713.0	125.0	6407.717180443847	1736.062193035393	87.85005800629744	261.8706978691109	0.8763139028592521	0.49703726959671773	418.8670007428755	5.7177869728808695
1714.0	125.0	6717.547831718295	5048.315336755644	137.7712073631941	335.111611810651	2.4414154444472804	0.7350740231053848	916.1369257055183	8.81793773624892
1715.0	125.0	6728.805272310418	5240.759646242217	77.41554367280627	122.6060814170588	2.4414154444472804	0.7350740231053848	916.1369257055183	8.10273889256185
1716.0	125.0	7226.734886019543	3143.296421254865	60.84925614966393	70.78419990308508	2.8580595520899466	0.5631449478594108	537.6982485380101	8.068854815088482
1717.0	125.0	7369.674668903073	3056.793877039329	120.76381218594352	188.4262564456422	2.8580595520899466	0.5631449478594108	537.6982485380101	10.04484605050853
1718.0	125.0	7849.779508714987	3711.639926200727	144.14402451092081	650.325816540717	1.5213088317656323	0.903876605583471	1385.2129061576607	6.490439340054714
1719.0	125.0	7675.20562353119	3763.0810172855377	56.99386882256567	70.92515194682603	1.5213088317656323	0.903876605583471	1385.2129061576607	8.284890525929578
1720.0	125.0	7697.811517330678	4617.262372495885	99.85028514584279	177.21078483099413	8.198670054338622	2.1452481151007725	7802.850668746983	15.17485208586999
1721.0	125.0	7763.151010460322	548.6920389542782	74.57282976929667	109.38894945073984	10.225307392344261	1.8328103448942652	5695.518832489906	12.47268988630531
1722.0	125.0	8603.803243540104	2470.6141215214147	44.95985666076123	29.280430713441547	7.40957163685034	1.4935548044469402	3782.1658041674837	14.189113221069755
1723.0	125.0	8584.457602825903	4443.8313579685755	112.23017888357928	284.2651349063229	6.741661689065829	1.1964536782782234	2427.113107580707	8.849368139064547
1724.0	125.0	9080.334018913152	332.5289472703587	80.47122791011918	187.22781344751579	8.68844288604405	1.4375784014346804	3503.9775554776124	8.055571721162647
1725.0	126.0	1165.7714005038556	4746.441806272558	87.60796030474532	201.06786820986548	6.898782739333247	1.5047635830590853	3839.147356561868	8.845147551006967
1726.0	126.0	1891.546427464799	3643.565292422623	104.83697230263913	266.88856317005536	3.9666612652010365	0.9517954354088186	1535.9796883303807	7.751751468435301
1727.0	126.0	3680.612613821644	5370.2862360796835	128.98558289649628	440.74083775624604	5.38834512977453	1.2891126472792025	2817.6041332658997	8.140901190248092
1728.0	126.0	4953.880680837275	4657.492459786224	97.68605627224721	177.70783790122198	5.821807615004442	1.0968838563124927	2039.9500179138413	9.792677266554906
1729.0	126.0	5366.612991738056	689.6530993208004	229.10704812481487	1576.7397621763214	2.0528995746953756E-7	1.349499185989991	3087.75969634334	7.574563493685188
1730.0	126.0	6117.050745456864	1875.385093363528	133.99283189568578	511.0943240967051	3.555571543261898E-6	0.8628768662980689	1262.415805292769	6.810782422986112
1731.0	126.0	6678.310402275509	5121.687635721698	58.718601431522174	98.53570672837208	8.5148647254259	1.245266628381316	2629.1958412542685	7.7026995517876715
1732.0	126.0	7432.208337215873	3124.1588753855626	93.6686814942506	179.7308672267315	6.11201493371382	1.6111903955534423	4401.411420283688	11.102897707278334
1733.0	126.0	7744.081071618474	677.985630562101	192.37427807816584	1190.4404183965705	3.160180597316239	1.2264351347178262	2550.277295634854	6.964297326046651
1734.0	126.0	7742.98668636681	3660.310696194935	142.14609825331567	515.699450802787	4.558896272329792	1.3087257547589075	2903.9928012908435	8.411446458768989
1735.0	126.0	7900.714179236651	5424.5390705281725	58.13169014075586	94.7224601613581	12.327921117960202	1.6082992866292032	4385.6298675889475	8.754413084651137
1736.0	126.0	7982.640910438938	4906.694446604454	131.20237198264311	701.2174514652136	4.134602993020805E-6	1.3344873072660473	3019.5676938076576	6.127599681677188
1737.0	126.0	8542.684934628696	2543.4717090276813	89.54443991470691	186.94253976118785	7.244739765796642	0.947038320573599	1520.6642716646468	7.964414404031587
1738.0	127.0	374.6633493751311	984.3302444126771	72.66367986448516	122.4482397096255	0.20308414531214175	0.6231284961008491	661.7323687016489	7.289417126227106
1739.0	127.0	271.81456661937614	786.8225780600093	81.49743946245128	115.67516088663056	0.20308414531214175	0.6231284961008491	661.7323687016489	8.610862511277452
1740.0	127.0	1156.4650074101887	4653.3868429315335	153.1956367400194	615.553507941768	4.444673259659889	0.9352019416904831	1482.8903430959647	7.315284301909216
1741.0	127.0	3945.3258164821464	2652.2046296668923	69.23713344862323	125.56400447429823	5.6427835438159715	1.369295904359628	3179.0170384466396	8.487758152003991
1742.0	127.0	6443.8370429734505	1797.947707775818	95.5538306989186	176.29962188171808	3.2528889820636695	0.6105808856596942	632.098334903844	8.041572217040097
1743.0	127.0	6285.82950435305	1912.1942042202886	55.01520968045577	37.595534362245274	3.2528889820636695	0.6105808856596942	632.098334903844	10.672189284550939
1744.0	127.0	6642.294500764458	5094.325883197706	83.51012183847664	135.90366742710137	8.845083206359204	1.4050177797546177	3347.0475125948315	10.693689196919712
1745.0	127.0	7645.31486144468	1239.9022906358282	77.35843623682871	67.83256614858257	7.339844846856134	1.0152833641678558	1747.723708733599	13.642317278180151
1746.0	127.0	7686.783742550219	696.8057950030187	172.31760482652027	761.7602829968853	3.3422784439685995	1.6585754481548824	4664.109112610113	9.426374115141742
1747.0	127.0	8066.003696314878	5112.376015992364	80.2027592655987	160.6566025641444	10.555605935728797	1.2577987556182912	2682.38158381008	8.441555956813072
1748.0	127.0	8665.126881233935	2554.387961273018	61.806123786269154	51.48939973413471	7.3531923954297005	1.1110987178492104	2093.16531777411	12.582655929123419
1749.0	127.0	8983.340773399917	1859.7495382249867	79.43597220583202	115.07990423130876	7.123339334600155	1.2235990554786595	2538.4961169533135	10.479967414196581
1750.0	128.0	1184.5633169466741	4531.037035376844	88.8699934419441	133.77715068663213	8.127859201483762	1.6920693704379477	4854.388891502922	13.374701875739788
1751.0	128.0	1879.6354589365583	3732.195897276256	72.18222520707906	110.82691716210832	1.6876142864109906	0.9157271490527555	1421.7735082402617	8.403402241262606
1752.0	128.0	1856.965420912299	3853.2074308149054	51.45841204412688	63.63597202634619	1.6876142864109906	0.9157271490527555	1421.7735082402617	7.850330144043571
1753.0	128.0	1709.9726523364545	3645.5777610065993	34.41706996024307	18.514343544418725	1.6876142864109906	0.9157271490527555	1421.7735082402617	10.689852154267717
1754.0	128.0	4852.797211816789	4455.680479840312	103.03835398488756	149.01474126505835	5.589709368335436	1.4483095863903408	3556.485544757028	14.103180083414582
1755.0	128.0	6409.48015833027	1804.6206109177901	61.587068688883996	98.10424063069745	2.9442649520819444	0.6115870664148125	634.1833304667164	6.863007620007257
1756.0	128.0	6573.230022616549	1916.8810356419067	74.44823011303785	76.57164400527866	2.9442649520819444	0.6115870664148125	634.1833304667164	9.89764140227819
1757.0	128.0	7652.483339966198	1334.214335134954	74.07097758671632	186.07689762687758	7.120137933119835	1.235915652262452	2589.8576981266015	6.797472147276261
1758.0	128.0	7798.949121686142	608.9100650636545	77.34601040705124	184.21102768294105	6.209751163089825	1.1837048556595506	2375.6644318665553	7.14039622440338
1759.0	128.0	7641.808016456736	3846.1652810519704	81.52894279756315	113.21393075066753	0.1475574427170217	0.8247924063659079	1153.4201789906417	9.387299803896685
1760.0	128.0	7814.004823659026	3728.333033952501	177.54676757709774	979.2637114959343	0.1475574427170217	0.8247924063659079	1153.4201789906417	6.3830341854250525
1761.0	128.0	8194.310971067081	5056.343203710032	45.87727654178533	38.30881901591439	10.915407199955585	2.006809576086021	6828.268133658808	14.280455423480237
1762.0	128.0	8594.818681138118	4348.521921323413	91.09961868310185	344.1601023832058	7.786676813025256	1.0990660595651038	2048.0748775470674	5.741902365771871
1763.0	128.0	8807.875244287414	3000.5784983592616	70.30269752491995	103.29011464709093	7.498303374422044	1.1499174391050635	2241.9790906968665	9.24760572403961
1764.0	128.0	8997.025360760794	342.21877089113053	103.99745256247184	183.08361783655278	8.79980619500348	1.5807684099013868	4236.768495965809	12.791070762014568
1765.0	129.0	1387.6649053798485	4597.307842063634	107.26059255903137	159.96852082902427	8.739369304126553	1.648872961841484	4609.699660157242	15.493548929258822
1766.0	129.0	3646.83830586767	5404.410650405673	76.19020521418635	137.07054117007277	0.5754702805058786	1.0236199324734399	1776.5429281589593	8.12141160769367
1767.0	129.0	3495.3241218848216	5312.480877967915	133.7017451153279	658.1067747879008	0.5754702805058786	1.0236199324734399	1776.5429281589593	6.050897931069585
1768.0	129.0	5671.465449874632	616.2915262035772	84.4554715647331	145.6195145837548	1.1505397749451265	0.8238764709024838	1150.8598461746267	8.338807347998031
1769.0	129.0	5495.115093717778	733.2195400244656	104.75620171675892	274.36585528925553	1.1505397749451265	0.8238764709024838	1150.8598461746267	7.316927606813619
1770.0	129.0	6358.802567056594	1654.4051404295003	43.96789969453868	30.62613703422672	5.971774425821866	0.8761869846233228	1301.6428391659756	10.257206874804751
1771.0	129.0	7806.398432331956	679.064325459837	198.42879791645998	1349.3907360458782	0.9951165248040446	1.3696111906919017	3180.481171963876	6.948347672908585
1772.0	129.0	7882.947609836877	3663.854818923331	160.17146208507702	996.7490948250605	2.895187194489314	2.13170527329371	7704.643641428981	7.853110942762206
1773.0	129.0	8149.278891843338	4853.851095639143	189.01490456161665	2049.3307756265126	1.9636431193251806E-6	2.033951270073734	7014.219547091501	5.696752683142662
1774.0	129.0	8623.060210805294	3090.789306047149	76.29363583669067	130.26962846509716	10.513699534503198	1.4801510201306491	3714.5849509933423	9.898878484989835
1775.0	130.0	1335.1833430651632	4629.989440711399	102.2768855061433	88.51174294147476	10.18169988774025	1.451886098334825	3574.072279737945	21.676633600679303
1776.0	130.0	3223.594908683813	4075.0418819913766	167.94849704703995	1177.1467573942855	1.0349192445306497E-7	0.7807731984460851	1033.6159662500338	5.3168669977987815
1777.0	130.0	3335.66382379341	3950.1442334893245	50.31344881843995	59.06460643025344	1.0349192445306497E-7	0.7807731984460851	1033.6159662500338	7.690542270205345
1778.0	130.0	3482.4776365153825	3386.0718025005085	63.85569926160949	78.93624549056523	1.9474766406322883	0.4141132035949849	290.7611600356825	7.7022870472456315
1779.0	130.0	5473.564723663776	714.153963134555	89.7815930551099	218.223211833153	6.648755677455188	0.9504156045616344	1531.529456057002	7.237723132690016
1780.0	130.0	7536.613772665274	1247.4253651863405	97.58202165511358	138.27261363631098	2.5306117103766785E-7	0.5027100062884532	428.48287414387033	9.185658390894076
1781.0	130.0	7711.356921457452	1321.2686664416012	44.14625363626769	32.797956564912575	2.5306117103766785E-7	0.5027100062884532	428.48287414387033	8.68308140464022
1782.0	130.0	8111.126827590398	810.7882429848833	120.07955927692075	396.382053882056	6.434497133251098	1.4727833493599976	3677.6971942375135	8.42101302722021
1783.0	130.0	8119.406772872098	4858.555415859285	76.30805254064029	107.15726059829325	9.7857061639649	1.855450426373647	5837.097507039211	13.29391881842851
1784.0	130.0	8570.705358504558	4418.7680423144375	86.92891380101833	127.88336873628265	8.085870355353414	1.2545369144921377	2668.4872187318056	11.213379320277557
1785.0	130.0	9148.418683821294	1904.700086335417	154.4174637807925	783.0658098674745	2.3715616057215976	1.6362726783518624	4539.516457531992	7.756435554996681
1786.0	131.0	1391.3178886198605	4662.127473164642	97.62194485017477	301.55371666938953	4.8111051023210685	1.3622116339029742	3146.207828439743	7.362106635301258
1787.0	131.0	3207.1851736124313	3920.022013595844	89.9080843252403	268.81822730509475	2.2168790613895673	0.7298211233440095	903.090129168474	6.0371214889262825
1788.0	131.0	5514.240047345512	655.9000440463649	81.43315862174684	155.74610220924464	0.22893503772037044	0.8623081571937014	1260.7333212576946	7.727952539344992
1789.0	131.0	5666.539320146894	752.3793689472424	76.93728217870651	143.5724526022444	0.22893503772037044	0.8623081571937014	1260.7333212576946	7.580877618409462
1790.0	131.0	7570.933927121321	1229.7195438105691	213.73956947626223	1215.6279337353285	0.2740708202195294	0.8807500057162311	1315.2355729135354	7.123120350554593
1791.0	131.0	7555.01714020083	1046.600088153922	51.15322428123517	54.45204977918788	0.2740708202195294	0.8807500057162311	1315.2355729135354	8.518727868593906
1792.0	131.0	7408.041944552389	1178.7070569836535	41.901520340498685	31.01142342038631	0.2740708202195294	0.8807500057162311	1315.2355729135354	9.583044692041188
1793.0	131.0	7840.476639080835	3757.869421029929	101.13056679516318	229.9060221888252	5.783657767675759	1.4398382572346697	3515.00263496636	9.69434431748999
1794.0	131.0	8071.159263604662	4793.598894779365	325.5127522877451	4152.200105130287	3.4085186375557436E-6	1.3963951204286464	3306.0925394286946	6.375188558123702
1795.0	131.0	8302.556198286135	861.4214551863926	156.0390455191458	1272.4992522108596	1.8977914891933323	1.7498267695838399	5191.446105678207	5.708541556239475
1796.0	132.0	1347.8045388150265	4689.530433917059	62.79268958666124	134.47669962288188	11.417831102680342	1.5576750767526388	4113.883411490679	7.443595366128994
1797.0	132.0	1815.09412065567	3761.757767642462	137.92977631673418	339.85464395158544	2.1000683558853432	0.752631101446325	960.4230162060421	8.807987488693774
1798.0	132.0	1983.965717817043	3737.3634775083674	58.318027254364665	53.347610230569884	2.1000683558853432	0.752631101446325	960.4230162060421	9.716038195589169
1799.0	132.0	3142.5038753433582	3922.116346792555	169.9128138785771	844.5702198562991	3.893798032895784	1.566470129725306	4160.470750838299	8.273384671477723
1800.0	132.0	7560.504504084766	1115.1250011832294	61.83394065033858	69.48747993273145	7.517291803140225E-6	0.7955828035914939	1073.1723435611864	8.96224951728492
1801.0	132.0	7748.183538461997	1253.7379235915619	234.47027598083528	2077.6303895569777	7.517291803140225E-6	0.7955828035914939	1073.1723435611864	5.640023020357151
1802.0	132.0	7489.030495985345	1255.4420150870146	54.520900903647245	60.71018167706251	7.517291803140225E-6	0.7955828035914939	1073.1723435611864	8.360023144132358
1803.0	132.0	7825.915006335788	5478.030782134542	92.56191392297629	345.766863687126	2.119112253477634	2.159154994156405	7904.344786417355	7.699799717707379
1804.0	132.0	8049.514996836252	3649.8051800885287	31.909485568583243	19.85622186152463	9.123507610229971	1.3659538193304088	3163.5177159396776	10.882780164989489
1805.0	132.0	8148.782597639427	790.5980123302948	170.4227105755921	1796.8883552490604	2.906902312914605E-7	2.1777448991938466	8041.1535251169435	5.565799166394856
1806.0	132.0	8598.154484765564	3167.305244668578	101.36850735910659	245.43171530603348	6.529731283210181	1.3354713005317782	3023.899520161173	8.928462855844176
1807.0	132.0	9139.715877072253	1861.93598859575	117.01360825298508	267.6880336696694	6.860867719870734	1.2863518715819964	2805.548641500146	10.160138840085644
1808.0	133.0	1359.157691647288	4772.151641991028	223.82897643729302	2158.9577878286905	2.4044830847015043E-6	1.5203612960515502	3919.15089880505	6.170181389079323
1809.0	133.0	3073.2717403952884	3990.362384448651	77.49000404589202	273.44288877873385	10.377099122057869	1.6586457798347816	4664.504682540237	6.193686177839309
1810.0	133.0	3657.2687974790974	5023.9422750793765	58.06233152025523	49.01945481850509	7.877133208518539	0.908840770374019	1400.4700959906845	10.898304319969146
1811.0	133.0	3952.3603650774603	2524.109503677326	35.74413316498133	16.19795927685837	7.905856817533164	1.0166951289931776	1752.5875529620841	12.889811690736396
1812.0	133.0	4816.913612481646	1458.4533383835524	65.23069000914596	81.29422013559468	6.856676073634586	0.9746552382615838	1610.6466726666602	9.242373709666879
1813.0	133.0	7747.805225862388	5345.223105839363	70.62856282906719	176.21524763773118	6.237857219405819	2.0028712727949074	6801.493890477842	8.215335217755035
1814.0	133.0	8108.084956393969	711.2516322903422	162.91529561160826	1270.6843304609245	1.4753330415204905E-7	1.9957725871744183	6753.534127923604	6.454972039584507
1815.0	133.0	8392.747907359686	4421.513975562316	108.05184676962566	478.65103600443194	5.767708004752323	1.3999861244353669	3323.1175184071385	6.213749769757109
1816.0	133.0	8649.654853682658	3198.1299695750563	209.05844292470346	1627.2912400957498	1.055003148366815E-6	1.395812408775364	3303.3383254099463	6.607460455378688
1817.0	133.0	9135.524650396972	423.96101616359704	73.43966723009551	128.95341307688014	8.003641862157485	1.9936219601282135	6738.819981846626	11.214731218046062
1818.0	134.0	1357.891002216927	4780.943032315086	152.82588654438604	774.8846794986354	4.115017879143177	1.8781175287235847	5980.586405994477	8.272228802495878
1819.0	134.0	3217.3014609565003	3873.4605433835104	70.0124638167215	134.1132985653827	8.575572136679456	1.8907446198280973	6061.274939979284	9.725512431487063
1820.0	134.0	3500.5976459467065	5083.394838482641	52.3605401207175	95.59664546414989	1.0832644233248991	0.825152506365038	1154.427552935198	6.097148877498535
1821.0	134.0	3530.3618080913466	5241.563364929205	92.27955005004007	193.15269911886224	1.0832644233248991	0.825152506365038	1154.427552935198	7.7922043865491055
1822.0	134.0	3982.1287442457497	2650.396021905268	56.59893213413464	60.7923658528021	9.800893967887294	1.1386957880281383	2198.4351853132525	9.917608860797158
1823.0	134.0	5548.02604476529	678.7431409652609	103.11164783299378	347.7950763086801	4.33779662468139	1.0230477845065904	1774.55749826393	6.534058947786818
1824.0	134.0	8570.185767732115	1045.3327144928255	60.65718332821066	49.162047186079356	12.364828859536237	1.3788271248073387	3223.4272583088414	14.31447829893756
1825.0	134.0	8731.493832534059	3249.10927717068	105.04064162014731	282.8043772017134	3.3531986043614253	0.9303493601737006	1467.5414071562218	7.435507808181391
1826.0	134.0	8934.003920084977	3344.9128045646476	55.33638437419228	76.95332398065487	3.3531986043614253	0.9303493601737006	1467.5414071562218	7.639464795161074
1827.0	135.0	390.64625640212984	970.8804099500414	110.68449558691017	165.76753713357076	5.9008504392363355	1.0600026300130794	1905.0751974430364	12.159846237028264
1828.0	135.0	3222.920428040909	4104.5698206643365	289.85158360878495	3095.4480106491137	3.5032137788037497E-7	1.3870012364574686	3261.7595227364027	6.635511044958044
1829.0	135.0	3535.435082383029	5104.276653954761	100.13914224597981	340.0680628752323	7.836708669786229	1.8071336689097621	5537.054421039986	7.983365850736172
1830.0	135.0	4113.272115717762	2722.692493291931	109.7455067775497	188.6977165831399	5.19371530263591	1.2176592353315352	2513.9102649376946	11.683598176796277
1831.0	135.0	4332.436833472459	456.4932810084491	118.52570486734318	362.3215726995984	5.363745400222192	0.9974422799010024	1686.8395843041073	7.551467395379498
1832.0	135.0	6320.082250929961	3281.0801876162764	58.37557518886244	113.03187327778414	2.661367500787589	1.5019304090238565	3824.704246531685	7.487383279497927
1833.0	135.0	6166.194382580955	3317.1578032024886	60.79075189923961	102.6746630622036	2.661367500787589	1.5019304090238565	3824.704246531685	8.509952538543116
1834.0	135.0	8076.347609475459	4883.832221826981	76.84443783770665	134.16921589642266	10.923036993892994	1.904624121221069	6150.590280751533	11.348478236924533
1835.0	135.0	8504.645878992116	944.7752384455056	72.94263485029023	186.56168897397822	15.641596560844079	2.6104125916674246	11553.579274673219	9.761890347634344
1836.0	135.0	8439.395688512657	4465.852492014894	89.70520184025118	185.68495689642188	7.224068829185143	1.434890643910203	3490.887433879186	9.498144439861337
1837.0	135.0	9050.91597619457	2049.7964584038477	104.46070615849571	276.5741569379759	9.360761266570996	1.5314144088606185	3976.3416779110707	9.135248242312919
1838.0	136.0	429.219259479429	880.7111147766182	99.5664323615674	267.35484140902565	2.0885248224096844	0.7143129123055233	865.117781925239	6.787629678274692
1839.0	136.0	1609.9355173922993	4853.787417067813	228.94187858732437	1478.29586191442	5.147755612413491E-5	0.7470197640241324	946.1552977176246	6.626278321023309
1840.0	136.0	1381.0830228458399	4830.29542637422	89.82215180038142	200.42105039844063	5.147755612413491E-5	0.7470197640241324	946.1552977176246	7.202495013269671
1841.0	136.0	3345.865901432717	5039.278765696659	67.388953885801	120.73369614796489	1.650555587661867	0.7902466430382741	1058.8234631696696	7.040498316776755
1842.0	136.0	3586.1877811549653	5170.400278868846	98.28894816540117	311.7747249897272	1.650555587661867	0.7902466430382741	1058.8234631696696	6.218805001613358
1843.0	136.0	3513.3213538113987	3254.866675324643	187.13338568286616	1520.4138907129961	2.703692817741535E-7	2.2552980323182297	8623.985295226223	7.429494410451135
1844.0	136.0	5633.243317518242	573.3917688949247	105.29781580968441	235.84665798095978	5.457679701984032	1.1128745292695772	2099.8614594703567	8.959409024762287
1845.0	136.0	5677.568212177706	5304.397729091239	105.28252958852804	343.2509283624043	5.780865412458613	1.8219121356732801	5627.987117355523	8.597634464024265
1846.0	136.0	6268.807261072213	3240.0956480364566	59.47204523069059	56.62171953121461	3.0938239115830224	0.8380782744914312	1190.8783570492626	9.90616833037701
1847.0	136.0	6213.230167164356	3344.14936316859	33.08195003751892	36.95850948275325	3.0938239115830224	0.8380782744914312	1190.8783570492626	6.457426872006617
1848.0	136.0	7379.423470981626	3910.6124537348774	72.44306622412803	132.662472094418	3.648341312389661	1.1524822964130974	2251.991582522265	8.097906763166426
1849.0	136.0	7670.481351058828	5022.676970526882	100.40951300306916	343.42958099124917	12.473353603649636	2.6138907480519555	11584.388141712956	9.990498742159124
1850.0	136.0	8090.601060307853	943.8891474547507	69.7593334933005	54.44170854631069	13.541049963078887	1.906339176042949	6161.672100861892	20.916679646072485
1851.0	136.0	8558.436657581804	4505.854575628758	89.07681308278534	164.6608132609309	8.988174511309012	1.8465827636314638	5781.436928865812	11.97099915099888
1852.0	137.0	1336.5721213556044	4670.478726896684	57.47434756450869	71.05897038665023	10.610377230277717	1.3707632863391532	3185.8341651069363	9.858862703572985
1853.0	137.0	1842.155008214764	3656.365813131196	89.76764814542298	128.70086126219684	6.656744861762955	1.7615302954131562	5261.123186954841	14.438371873172192
1854.0	137.0	3270.0663490413735	4001.105652876592	45.52278210229296	57.520005833905095	7.622166257345321	1.0803423945965076	1978.8873630615506	7.555616357291948
1855.0	137.0	3555.236318556232	5077.936812767073	60.46122435065268	60.22260717510416	1.7014268497816751	0.6861935397851522	798.3466137542308	9.177984563040978
1856.0	137.0	6342.281973753915	5175.538063260031	132.21121903803896	315.9665167639227	5.306455487018361	1.0560507330997724	1890.8966918044202	9.819362837589557
1857.0	137.0	7527.250106331111	4023.3156889659244	75.3356164376121	259.3054353522619	9.102139598713537	1.1668356609052928	2308.4348622503912	5.505810894093986
1858.0	137.0	7800.664988800525	4951.147554633997	88.97977548533069	275.4064823773364	10.945712209767962	1.972149879194704	6594.442289079011	8.219914978650227
1859.0	137.0	7986.084089347264	826.6026266398292	260.3474155857443	3248.9963859923405	2.4546071195634703E-6	2.3442974428280077	9318.021309655061	7.023238734015194
1860.0	137.0	8392.421577125386	1053.8160187679848	98.1004736084996	235.0673276142825	11.083828561256276	2.2095608299628227	8277.709135090756	11.784887085404865
1861.0	138.0	1037.184325488012	5236.9638215462355	137.76531502033677	342.7922890061808	7.451460346966231	1.6608775194881553	4677.06548802514	12.50275342389155
1862.0	138.0	1466.866224712465	4772.436955876068	116.37066335821069	213.84875044359148	6.933899963907918	1.1550407938420073	2262.0014718557	11.300222625627658
1863.0	138.0	1604.447983171484	3745.8175278781982	97.76041283557757	309.67345909396914	3.5319998214492445	0.8211543391983788	1143.2674046639056	6.249752158442948
1864.0	138.0	3336.6914162211233	3923.903372997573	44.69750058892129	45.669600419270864	8.125221075795997	1.2750916402697778	2756.646223640407	9.195825486962857
1865.0	138.0	3338.9957955835075	3421.3321232307508	64.64443005605564	77.36496490635069	7.956217329461799	1.5170314318058744	3902.0011726388275	11.663964282550255
1866.0	138.0	3560.9373408846714	4997.8891107638165	58.56026833263982	95.00464304471257	0.22202770595759452	0.36407799285742415	224.74347619153843	6.324837038156241
1867.0	138.0	3718.0265551589728	446.77617465190593	109.58858516440262	416.35695787577555	6.765360294302349	1.6885916106926746	4834.454662885217	7.579292473950364
1868.0	138.0	4435.386891656051	865.8367790676565	131.57363245506718	600.2217484364824	4.296775257238854	1.4031999636003463	3338.3922752827402	6.970660629522381
1869.0	138.0	4532.070227717687	2611.263185833687	75.6311351569532	125.1744542374735	6.166928585815197	1.0044274911878004	1710.5486052890744	8.49282484791703
1870.0	138.0	6237.569526231794	3314.6552196274883	74.13422362449	124.99592440388233	5.918797869832549	1.2152309143130198	2503.89351488232	8.904437088990349
1871.0	138.0	7542.904648949151	4816.099112639845	41.110645405704894	33.717638242924885	10.070207109529587	1.5792175165777034	4228.459178845211	11.392015628674892
1872.0	138.0	7610.562125286135	5389.999753159343	115.59191224402704	923.8678680874407	4.435155378865569	2.560576644727971	11116.646537142275	5.562575580110122
1873.0	138.0	7649.050006903321	1089.9327866869294	52.413671749028225	56.89289482607524	10.475930956758715	1.9826521795157532	6664.864138853732	12.65896129087795
1874.0	138.0	7969.373462909019	3800.8938548656843	122.06394682507636	362.9104889317573	5.4338544855237485	1.4114784771124604	3377.899760423314	9.02374752693485
1875.0	138.0	9120.183357351038	2256.1517406225403	66.73279885538588	106.13198779373711	4.054907319666352	1.0436221225442324	1846.6508511768802	8.148438631669936
1876.0	138.0	9235.503229115875	2121.9377547497825	42.544168647931954	38.20016352044517	4.054907319666352	1.0436221225442324	1846.6508511768802	9.00228469319921
1877.0	139.0	453.13102221885663	925.6648254478265	82.62676784828108	108.72731467179963	6.104496093281286	0.8204826047139765	1141.3977060485704	9.794874748077536
1878.0	139.0	1301.7249635485484	4778.29264815426	99.69340620837288	222.7579491722448	8.536517208239989	2.6024694876067045	11483.374541947105	14.336898853103328
1879.0	139.0	3295.147899275822	3943.431725557274	141.6725136605301	1007.243779230188	0.8917102562672066	1.7722005734424737	5325.0535900894065	5.908819135231311
1880.0	139.0	3458.1588094759513	3305.00839060839	93.65759916474052	243.99963982982445	4.66310209067967	1.300164624134713	2866.1236832249974	7.913352630124795
1881.0	139.0	3642.464149001079	5141.361536236487	161.8865777786501	705.7498070171282	2.729531662607507	1.2207041709396647	2526.4987880501067	7.860612979273296
1882.0	139.0	4557.211469836323	945.9881808785724	199.3487332979904	1171.253370093565	2.992966900153998E-9	1.496596828685378	3797.641931997914	8.043982054975833
1883.0	139.0	4699.9119215554165	2589.306451863968	113.0563850184365	380.9956776177805	1.4960584787798163E-5	0.9189405925418687	1431.7701176114788	6.730503263932091
1884.0	139.0	4599.100126311343	2708.104897042187	30.58923418368681	22.323785316556922	1.4960584787798163E-5	0.9189405925418687	1431.7701176114788	8.211892860629508
1885.0	139.0	6059.867370240091	3531.1365284281414	80.16064400291212	181.47689641625647	1.900224090970104	1.3850593876396358	3252.6327291987404	8.058940842188568
1886.0	139.0	6249.58138533095	3376.874804945617	66.62288761747828	132.379374799656	1.900224090970104	1.3850593876396358	3252.6327291987404	7.776738307543269
1887.0	139.0	7581.253364545845	4692.396705761697	47.55418669915692	56.09230796825047	9.933993431208043	1.971173871784977	6587.916789191901	10.884387908315228
1888.0	139.0	8021.888048979539	754.9083509320532	64.16353160972177	113.94302520085772	3.632914631405793	1.2016676574121206	2448.3132451837596	7.750492487141199
1889.0	139.0	7854.380550073463	616.1043548300391	67.23515647749387	117.22524248471261	3.632914631405793	1.2016676574121206	2448.3132451837596	8.097712780725418
1890.0	139.0	8392.321458604989	906.2106545253046	59.463359143528976	75.44673062161844	4.426080463155641E-6	1.2158633409073878	2507.0233468928272	9.368553080474978
1891.0	139.0	8822.352086408828	2125.5171182254367	87.89430354011658	277.95722968927953	6.427843565473523	1.3547432170426	3111.8038069915897	6.728093966123414
1892.0	140.0	1449.428178474846	4890.709453929893	67.73951161689268	87.82391008440223	2.547349423572307	0.9429815312082741	1507.6641669521712	9.115256932257555
1893.0	140.0	1647.0297162269608	4848.9141218793075	88.12840731457125	265.3999997770397	2.547349423572307	0.9429815312082741	1507.6641669521712	6.242826551391485
1894.0	140.0	3311.269757447472	4007.6602878367694	174.1174362675328	1225.2831508698655	2.1004816279972378E-7	1.176428911433993	2346.5696136209112	5.911871913216504
1895.0	140.0	3645.4357645774735	5187.191253413841	281.236114125189	1999.5476925547969	0.06435693916054563	0.7828893300249397	1039.1996349705082	7.1438495439825225
1896.0	140.0	3467.451364882838	5031.826653274779	44.99185661449139	42.35085249349045	0.06435693916054563	0.7828893300249397	1039.1996349705082	8.282081371511765
1897.0	140.0	4428.527602072683	911.7270113303366	161.11567942551414	1167.3350030752797	0.781211525152366	1.684977326619582	4813.781348438892	6.250081064515581
1898.0	140.0	6337.751408833596	3331.229618290852	76.14092430266632	136.43465979505	1.1229138635899636	0.45267696224104903	347.4361654100259	6.941146682753764
1899.0	140.0	6117.276185889842	3462.5656932200473	52.26786556510818	40.43533998471982	1.1229138635899636	0.45267696224104903	347.4361654100259	9.112293447484259
1900.0	140.0	6241.731273879912	3345.358803055124	24.48078769671644	19.403246553863678	1.1229138635899636	0.45267696224104903	347.4361654100259	6.503601059057568
1901.0	140.0	6175.483831628379	3342.7372811377745	29.675961377017906	21.31240361946304	1.1229138635899636	0.45267696224104903	347.4361654100259	7.331517694128057
1902.0	140.0	7592.497323085363	1212.8211955686618	194.28469801333176	1329.5590336451137	3.6190776281774315E-7	1.2629059763837567	2704.2846924627747	6.61753085841477
1903.0	140.0	7619.764471964239	5289.957662655312	111.60276688811798	436.9519447204941	0.5760522838420213	1.4196510281711054	3417.129517703968	6.954009714375714
1904.0	140.0	8544.359542625025	973.9518730903079	94.34547644045563	223.48706430355446	7.61992887281102	1.5431223736547999	4037.3739219248155	9.245636602334326
1905.0	140.0	8499.209643915694	4585.413679781261	92.89308915309024	127.38893364605745	8.820576236584	1.0629118286706059	1915.54658203691	11.432210560169194
1906.0	141.0	1557.855289642982	4831.020014650372	122.05009863349409	660.7341485115493	1.0705845325680892	1.2548831795680868	2669.9604817917875	5.68493958794963
1907.0	141.0	3333.1577330560763	4007.015447392862	139.68380936722914	1080.8166978187044	6.650410239266332E-8	1.047088917025671	1858.9407196650984	4.739169171169602
1908.0	141.0	3688.431337735686	5204.010111264812	45.96626985323301	40.466432025071164	2.197281198135059	0.841155954138079	1199.640955796268	8.915275657408554
1909.0	141.0	3517.2156211494294	5148.248817496957	59.85896139143074	59.05851925008215	2.197281198135059	0.841155954138079	1199.640955796268	9.725712102203083
1910.0	141.0	3707.0988745297454	5097.0007053995105	39.92840230460031	39.539719913283484	2.197281198135059	0.841155954138079	1199.640955796268	7.644821504135635
1911.0	141.0	3950.335145723055	484.0382358848746	78.46743130651247	229.05233749966828	8.577874546365427	1.7528774577266002	5209.563657733472	7.349904177905215
1912.0	141.0	7915.106704102767	4768.886998467026	103.59600596430619	180.9166566483886	10.08945306871268	1.9633499555737743	6535.723508037147	14.879852469245744
1913.0	142.0	1261.1598558588232	5374.129767497481	99.91070859751835	339.0325893332931	7.29603711928366	1.7835087520710298	5393.227334497718	7.919299612250624
1914.0	142.0	1909.9175866783826	3531.419268044541	146.69259221740742	592.9712553184819	1.2165568458632847E-9	0.4690190611795036	372.98696904067526	6.326761152402077
1915.0	142.0	1849.6418974600695	3357.0638572048993	95.77902085813098	219.37760401287565	1.2165568458632847E-9	0.4690190611795036	372.98696904067526	6.8694372481866175
1916.0	142.0	3314.8431758497477	4030.0221425174	89.13009315510799	389.42056419131245	5.560234972783242	1.510162843288753	3866.747365026284	5.667943594016964
1917.0	142.0	3760.083567768615	5139.051147634584	99.59658815249965	152.35080662798669	5.108522537017002	1.7377578077638092	5120.079852033413	14.77560478642666
1918.0	142.0	3904.6781708225567	427.117752249785	148.02310479911205	1234.0266249194146	2.888442985148177E-6	1.8823092126429544	6007.455807171809	5.582609608426832
1919.0	142.0	6327.358299942966	3309.946694033472	220.39887854222428	1810.1888521335409	2.654704636031283E-7	1.448458154122698	3557.2161032815734	6.6989751731785585
1920.0	142.0	7483.2960787422335	5470.808542227555	92.80477747271583	299.13630124959417	1.2766751179767286E-6	0.6019239673139487	614.3048234842146	5.740108512062624
1921.0	142.0	7252.232240465756	5478.631285871911	102.74822638511034	271.8993828634207	1.2766751179767286E-6	0.6019239673139487	614.3048234842146	6.779659236654211
1922.0	142.0	7624.976465970277	1558.071991616127	286.5430229531716	2776.2805477831917	1.0928918958017222E-7	1.0476103979244993	1860.7930334340447	6.406191917428954
1923.0	142.0	7858.537579479124	4655.623316782501	95.85940906628704	289.3353923835939	10.322993527029475	1.4932437616661873	3780.590646153648	7.68644595669324
1924.0	142.0	8332.259717782244	851.2664529658862	47.512522484869656	28.481131449201904	1.108046790226073E-5	0.6241608846207599	660.550493516629	10.701470090772109
1925.0	142.0	8483.937674656963	868.3077209291032	122.47636394755898	455.25283797002635	1.108046790226073E-5	0.6241608846207599	660.550493516629	6.193604297767451
1926.0	142.0	8798.74140456408	4477.92422322596	118.27642883809531	375.81545846895244	6.953911522215003	1.8489393061726869	5796.202468434337	9.693029313084873
1927.0	143.0	315.6382110259405	2532.741952041692	99.257629819628	161.27258186241065	1.2339503295540915	0.7434869935045072	937.2274244356073	9.310489045098757
1928.0	143.0	294.0836830138893	2293.576228123807	67.5745896384244	99.91307130418694	1.2339503295540915	0.7434869935045072	937.2274244356073	7.8218742744734815
1929.0	143.0	1421.44848083594	4795.461122592208	102.44708695397004	227.6005773243749	6.918031610186022	1.479308166065029	3710.3557044701147	10.107348533316777
1930.0	143.0	1982.380238226975	3455.8529075533197	76.64186148188284	133.73568021473292	2.3768460572927816	0.7066733627541886	846.711934223152	7.528848851687902
1931.0	143.0	3201.5547520934474	3974.1103235833557	51.35638292355151	26.530401173282364	1.2932269267264287	0.7267887214131523	895.6010530484207	12.964005894882462
1932.0	143.0	3352.851700861859	4100.629721077551	47.88022417325565	45.192424062801386	1.2932269267264287	0.7267887214131523	895.6010530484207	8.412761896794885
1933.0	143.0	3391.7972131921797	3924.243567998832	119.2679709325613	376.06115543485976	1.2932269267264287	0.7267887214131523	895.6010530484207	6.875429715495074
1934.0	143.0	5354.704380894495	483.6615628793897	52.774417997596835	24.17118433639441	7.253859930626281	1.7006590637378676	4903.800052567167	24.05446331288306
1935.0	143.0	5534.789911144369	4213.621442441805	83.1418008534833	182.92738176779707	1.8863130976171032	1.0032554217337317	1706.5588451465155	7.471534661213469
1936.0	143.0	5448.357136225419	4053.865246126611	87.90973660746954	142.98605730095113	1.8863130976171032	1.0032554217337317	1706.5588451465155	9.497578412713922
1937.0	143.0	8457.283871379219	2361.895753838752	80.65841269180673	159.66318420766487	4.323505204553483	1.2006660090940058	2444.233370391755	8.383320045347926
1938.0	143.0	8494.827296893349	4564.521327864639	51.357582734464415	69.24474207100458	9.016187608040712	1.3908061719730391	3279.679882073241	8.600735275556456
1939.0	144.0	3416.589746884022	4002.4005381801244	129.57442747151325	423.5403570029153	3.203681681597263	1.1884540738655938	2394.765785423031	8.149794602295163
1940.0	144.0	3548.526656774725	5071.600936521902	69.21606527897346	99.09057572929858	2.4575934396525403	0.9327838908759692	1475.2319574718972	8.618885645831142
1941.0	144.0	4562.834120929787	1133.18963663602	87.7261805371042	215.0873231122109	4.014953701286222E-6	0.8507559329244607	1227.1902222221993	6.8997020523263926
1942.0	144.0	4397.131802113232	1105.3380620790776	200.3469877748215	1243.001129602457	4.014953701286222E-6	0.8507559329244607	1227.1902222221993	6.434145092652821
1943.0	144.0	4621.914602728805	980.061650652602	86.17913977509012	217.32517555943443	4.014953701286222E-6	0.8507559329244607	1227.1902222221993	6.710067378885699
1944.0	144.0	5503.20238756364	4170.86114948885	154.47882869685702	519.8260811937604	3.6666459548385	1.075578136740789	1961.4722520244047	8.67203960038069
1945.0	144.0	6493.688464725057	1635.3264590670979	95.85167599599896	219.44318607225992	2.34722156604615	1.2541424213474794	2666.809253914974	8.684362689754982
1946.0	144.0	6294.430943800391	1804.7256361781758	67.84689551608356	115.2897917143943	2.34722156604615	1.2541424213474794	2666.809253914974	8.440311462297581
1947.0	144.0	7669.732514139572	5146.713973983393	47.47586556081226	62.337349944484274	17.130405489449636	2.2940961128630564	8923.217027134491	10.986752970358918
1948.0	144.0	7721.295030305226	1598.6968524135925	65.98939444876899	177.0359385723058	3.0987324018883613	0.8651756907923336	1269.1321737829471	5.565281609384139
1949.0	144.0	8387.267244150455	947.8259539841135	56.6125695238815	104.27105650886352	15.542148019145285	2.4660896659888136	10311.360339993516	10.033561408957492
1950.0	144.0	8501.913812429038	4652.402631222509	91.4878680672758	382.78913051161834	4.22018497945548	1.9144542793902288	6214.243060685219	6.568123360440802
1951.0	145.0	182.44813208262354	2299.9254997359963	95.48443013352323	255.63322407843177	3.173391551226207	1.0427058016585886	1843.409482866967	7.265100741216225
1952.0	145.0	179.64313539564716	2450.3849245279284	69.4432214160603	174.00928988114723	3.173391551226207	1.0427058016585886	1843.409482866967	6.2164744382738055
1953.0	145.0	1352.524822918798	4836.170633504168	90.16200632171757	141.22479456291805	8.898863249981886	1.3415342339846363	3051.418371857595	11.385861517761185
1954.0	145.0	1851.5068189583242	3403.8633104211976	60.233454678556896	76.04597117717	6.990527035696198	1.2921995273650406	2831.1142345129692	9.755500638558965
1955.0	145.0	3882.3992396233803	487.52176943337514	125.6208099079288	715.4396141566398	2.5017824228565093	1.5510646666572472	4079.0407753575532	6.017132760670132
1956.0	145.0	4497.128572360742	1022.987217377362	95.42036014422064	238.1333903340834	8.446070052916673	1.5626703337241847	4140.311073469269	9.020929751779843
1957.0	145.0	6280.0955368441555	3339.080110928366	90.2268388530676	79.36858632735728	8.778706476733788	1.080072746180005	1977.8996441206393	15.829241443433105
1958.0	145.0	7637.744186245507	4829.165893766537	114.91997063490335	938.6415941090843	3.020064956215434	1.5000624008343457	3815.196302006172	4.421381548477583
1959.0	145.0	7657.423963097555	1050.3973212758026	80.71101842465818	170.73336439670473	2.9229496581857064	0.7925976641001463	1065.1329343223645	7.074587810598083
1960.0	145.0	7831.586490593784	1185.852019658156	100.86555531564103	162.67530468487882	2.9229496581857064	0.7925976641001463	1065.1329343223645	9.633781702482576
1961.0	145.0	8589.462708972218	1118.7265140205222	70.99637331046196	90.32243063998683	10.241910703110626	1.480339561952158	3715.53133963214	11.782043725155035
1962.0	146.0	201.7872713733257	2331.470693709459	72.90233785865618	71.63428521585786	7.407237477162866	1.8050652911128882	5524.386662762709	17.020020222151924
1963.0	146.0	494.2435616621627	945.4639184767386	57.420592022836836	51.36877760594845	6.972211945858655	1.3780798965436785	3219.934460817407	12.670665853192222
1964.0	146.0	1248.5657748561844	4887.619789392318	74.59946564200696	114.28217801518842	1.650420949030723	0.7788476954740418	1028.4976783602692	8.2051160328843
1965.0	146.0	1404.2256310233654	4795.101805498331	92.65424169202616	140.7701236649741	1.650420949030723	0.7788476954740418	1028.4976783602692	9.435740394411155
1966.0	146.0	4581.168797415334	1058.6639142580111	78.53156580378894	241.04151077129353	1.4567388390236522	0.8048569886055418	1098.337157877696	5.599465475367368
1967.0	146.0	4556.15554325913	1199.8997024667174	11.25724230274909	11.874704252264983	1.4567388390236522	0.8048569886055418	1098.337157877696	5.1378655321637146
1968.0	146.0	6223.54095453639	1787.8337389846101	134.02197886109457	376.467410537134	2.560912639525282	0.9617579250652022	1568.302318853302	8.555090199994291
1969.0	146.0	7562.595388068777	4774.671990752379	180.93037223120328	2134.377537464188	4.546589290616746E-7	1.934175840424658	6342.935495186337	5.086501653268961
1970.0	146.0	7820.43763513739	1142.6977250030673	124.53616429218259	519.0700376433902	0.34653397725516866	0.4972444960026029	419.21634434046933	5.730654895567403
1971.0	146.0	7773.275616332306	1296.5029535696476	37.625121911551155	20.10267379110609	0.34653397725516866	0.4972444960026029	419.21634434046933	9.682777877948205
1972.0	146.0	7677.903695477655	1046.7583349926163	10.835699369298151	3.2194057974153814	0.34653397725516866	0.4972444960026029	419.21634434046933	9.75439843580994
1973.0	147.0	268.6738280284258	2269.589410684437	108.19599327120548	303.26941383120135	4.540878452346275	1.0092644605525594	1727.0630731968156	7.56365905982131
1974.0	147.0	3634.074434701923	195.57795637498882	82.58638934823863	327.6988914621256	10.310527514142887	2.552174292857982	11043.809253811696	7.407134626220948
1975.0	147.0	3800.6816997776864	5012.025466788424	88.51580900255686	97.24389919449182	0.886182730903321	0.5234386169794584	464.54750268364563	10.173999873948723
1976.0	147.0	3648.4082074167873	5098.3476124731	79.04848669265249	171.79372095889062	0.886182730903321	0.5234386169794584	464.54750268364563	6.457933336754654
1977.0	147.0	4533.516001662479	1012.9483493031435	122.58067335807624	482.591581068688	5.162970076351889	1.3947367679730194	3298.243665912709	7.341725631029667
1978.0	147.0	6289.890702420805	1792.6523405402847	114.92798938856826	537.9462983669182	3.4820236169120804	1.2015507849418923	2447.837029443988	5.934575447131026
1979.0	147.0	6263.838994712173	3337.1890681589052	66.72614652029932	146.65922331565503	6.04550020636517	1.3141499253202542	2928.114577340078	7.103951132332931
1980.0	147.0	7877.572366752748	5241.611154259385	130.84527569270196	1017.1994091043879	9.150961427062446	2.819893759369014	13482.292037799769	6.615107371911058
1981.0	147.0	8261.315820583215	880.6529247569985	87.36440589076076	1.2566162013000815E-6	10.838367597634468	2.2801506852711815	8815.061253619127	1.5093572614093335E9
1982.0	147.0	8207.746079975852	3475.0478399634185	99.2545641126582	234.72230818176928	7.1692519448448895	1.441457700115876	3522.9140055374974	9.284133810921858
1983.0	148.0	205.45600238291075	2421.387166069308	179.11164052793438	485.09910103251667	4.765022902836584	1.3005256128423537	2867.715453747063	12.424064279772798
1984.0	148.0	3768.402554726237	5014.510569276064	74.38193400391125	101.18010201535874	2.6445954060506787	0.7740174973157162	1015.7803190883549	8.814814028060386
1985.0	148.0	3629.42567679969	5136.748632130182	80.29725739880779	154.9499061556784	2.6445954060506787	0.7740174973157162	1015.7803190883549	7.420929159444961
1986.0	148.0	3907.958347668044	368.4233162421696	64.3694838253251	124.82534929791153	7.557894355254327	1.6983077833112072	4890.249725109187	8.506028074615973
1987.0	148.0	3722.5269306210794	302.0775611197003	74.39684044581352	160.91635465088282	7.557894355254327	1.6983077833112072	4890.249725109187	8.719041671640573
1988.0	148.0	4540.308859346729	1037.354477198828	95.92278454214748	334.8927009098716	2.631633470473573	1.109915538369675	2088.7097790106777	6.248752344843403
1989.0	148.0	7675.712864759043	1635.0527363158103	98.40839193788453	299.2451340336968	2.788567264078554	1.1513846099808782	2247.7037894053165	7.031508171795074
1990.0	148.0	7482.945753504231	1581.0452657873852	75.564737097476	132.469769406871	2.788567264078554	1.1513846099808782	2247.7037894053165	8.584349833640378
1991.0	148.0	7926.799081045984	4821.660235076229	125.62869188638611	330.3971836535872	2.8853260940809204	2.5077433816927854	10662.954077085888	14.789955169782376
1992.0	148.0	7718.270164663823	4802.589546909753	52.32511206925325	159.61777879101544	2.8853260940809204	2.5077433816927854	10662.954077085888	6.343081913208245
1993.0	148.0	7883.594107243516	5004.57089452876	74.17742978183918	217.25045712651072	2.8853260940809204	2.5077433816927854	10662.954077085888	8.605341959754165
1994.0	148.0	8196.100950300455	3480.735491933851	241.38041184612288	1761.0831814691528	1.8781985910599367E-7	1.1903600535406382	2402.4553374004217	7.183750958340207
1995.0	148.0	8257.975734644559	1001.8013230042333	78.4722828804333	114.5229032373988	11.873837929457874	1.9532072808884409	6468.3707759087965	13.649864464376893
1996.0	149.0	157.69689917864955	2466.4926722157334	43.205975342046266	21.75212641373697	7.547257160884944	0.985391895900798	1646.3274130394984	13.374091040173306
1997.0	149.0	3748.1781707294494	260.2350013039224	64.64332642917674	71.96206017682395	14.438423395936434	2.2730189864806083	8760.00520277164	16.3537965012995
1998.0	149.0	4675.307932774246	1087.67512475708	184.3133374144468	715.3018959059243	6.432300358562284	1.2515790270484075	2655.918788458092	9.471224615645733
1999.0	149.0	6277.856204451255	3261.438124938399	168.9621808286437	931.1748389377293	9.119872508401454E-7	0.9299786260895401	1466.398866757521	6.364192352148779
[truncated: 54,404 more rows]
