# Supplementary material for: Uptake of small extracellular vesicles by recipient cells is facilitated by paracrine adhesion signaling
Source: Nat Commun. 2025 Mar 12;16:2419. doi: 10.1038/s41467-025-57617-9 (PMC11903687; doi:10.1038/s41467-025-57617-9)
Supplement: Supplementary file 10 — Supplementary Software 1 [file 41467_2025_57617_MOESM10_ESM.zip › Softwares_hirosawa_et_al/SPT_Trajectories/trajectory-2.dat]

  359  161.9967 55.1984    3453     0  2688   765  
  360  162.0006 55.6430    3784   331  2576  1208  
  361  161.7973 54.5019    3352   432  2653   699  
  362  162.7883 53.6419    3569   217  2789   780  
