# Supplementary material for: Uptake of small extracellular vesicles by recipient cells is facilitated by paracrine adhesion signaling
Source: Nat Commun. 2025 Mar 12;16:2419. doi: 10.1038/s41467-025-57617-9 (PMC11903687; doi:10.1038/s41467-025-57617-9)
Supplement: Supplementary file 13 — Source Data [file 41467_2025_57617_MOESM13_ESM.xlsx]

## Sheet: Fig. 1c
Fig. 1c

## Sheet: Fig. 1d
Fig. 1d
	Fluorescent Intensity	% Spots
		Single TMR	CD9	CD63	CD81
	0.75	36.7089	8.13107	--	7.02479
	2.25	25.3165	6.91748	10.8108	7.1281
	3.75	11.3924	6.31068	7.61671	5.16529
	5.25	5.06329	6.18932	7.12531	5.2686
	6.75	5.06329	5.33981	5.89681	5.78512
	8.25	2.53165	4.49029	6.14251	5.2686
	9.75	6.32911	3.64078	4.1769	6.50826
	11.25	1.26582	3.76214	3.9312	5.3719
	12.75	1.26582	4.00485	5.40541	4.95868
	14.25	0	3.03398	3.4398	5.06198
	15.75	0	3.64078	3.9312	3.6157
	17.25	0	5.21845	4.4226	3.71901
	18.75	1.26582	4.49029	3.9312	3.6157
	20.25	0	3.64078	2.457	2.99587
	21.75	0	3.15534	1.7199	2.16942
	23.25	1.26582	3.2767	2.457	2.89256
	24.75	0	2.06311	2.9484	2.58264
	26.25	0	2.30583	2.457	2.78926
	27.75	0	2.54854	1.7199	2.06612
	29.25	1.26582	2.30583	2.7027	1.8595
	30.75	0	2.06311	1.4742	1.54959
	32.25	0	1.45631	1.9656	1.8595
	33.75	0	1.69903	1.7199	1.7562
	35.25	0	2.18447	2.7027	1.54959
	36.75	1.26582	1.45631	1.7199	1.34298
	38.25	0	1.09223	1.4742	1.44628
	39.75	0	1.33495	1.4742	1.34298
	41.25	0	1.94175	0.9828	1.23967
	42.75	0	1.21359	1.2285	1.03306
	44.25	0	1.09223	1.9656	1.03306

## Sheet: Fig. 1f
Fig. 1f
	Number of spots: n
			Halo7
			PC-3							4175-Lut
			CD9		CD63		CD81			CD9		CD63		CD81
			nmGFP	nHalo7	nmGFP	nHalo7	nmGFP	nHalo7		nmGFP	nHalo7	nmGFP	nHalo7	nmGFP	nHalo7
	mGFP	CD9	5019	2403	613	258	953	44		680	65	367	240	633	90
		CD63	25	7	149	76	281	14		260	220	813	261	1117	996
		CD81	89	45	143	34	53	11		27	133	906	811	66	42
		CD37			719	27
		CD82			1914	297
		TSN8			284	26
	Number of analyzed images: N
			PC-3				4175-Lut
			CD9	CD63	CD81		CD9	CD63	CD81
	mGFP	CD9	10	12	10		13	13	7
		CD63	8	12	11		12	13	12
		CD81	11	10	8		10	12	4
		CD37		21
		CD82		11
		TSN8		21

## Sheet: Fig. 2b
Fig. 2b
	Diameter (nm)	% Spots
		EM	qNANO	qNANO	dSTORM	dSTORM	dSTORM	dSTORM
		All sEV	Liposome	All sEV	Liposome	CD9	CD63	CD81
	Number of sEV	945	627	366	86	162	228	211
	0	0		0	0	0	0	--
	5	0		0	0	0	0	0
	10	0		0	0	0	0	0
	15	0		0	0	0	0	0
	20	0		0	0	0.61728	0	0
	25	0		0	0	0	0.4386	0
	30	0		0	0	0.61728	0	2.36967
	35	0		0	0	1.85185	1.75439	2.36967
	40	0		0	0	0.61728	1.75439	4.73934
	45	0		0	0	2.46914	3.50877	9.47867
	50	0.17857		0	0	1.85185	6.57895	11.8483
	55	0.89286		0.273	0	6.79012	12.2807	9.00474
	60	4.10714		10.656	0	6.79012	17.1053	9.00474
	65	5.71429		27.869	0	8.02469	12.2807	10.4265
	70	8.21429		25.137	0	13.5802	14.9123	8.05687
	75	15.3571		22.404	0	11.1111	7.89474	6.63507
	80	12.5	0.794	8.197	2.32558	8.64198	4.38596	4.73934
	85	15.7143	2.063	4.098	6.97674	9.25926	4.38596	4.2654
	90	10.1786	4.921	0.82	12.7907	5.55556	3.50877	2.36967
	95	9.10714	13.175	0	17.4419	6.79012	3.94737	5.6872
	100	6.07143	23.333	0	18.6046	4.32099	0.87719	0
	105	4.64286	20.476	0	10.4651	2.46914	0.4386	0.94787
	110	3.03571	10.635	0	1.16279	1.23457	1.75439	1.4218
	115	1.07143	8.73	0.546	6.97674	0.61728	0.4386	1.4218
	120	0.71429	5.556	0	6.97674	2.46914	0.4386	1.4218
	125	0.17857	2.698	0	2.32558	1.23457	0	0.47393
	130	0.35714	1.27	0	2.32558	0.61728	0	0.47393
	135	0.89286	0.476	0	4.65116	0	0	0
	140	0.71429	0.952	0	1.16279	0	0.4386	0
	145	0.35714	0.159	0	2.32558	0	0	0.47393
	150	0	0.317	0	0	0	0.4386	0.47393
	155	0	0.476	0	1.16279	--	--	--
	160	0	0.159	0	0	--	--	--
	165	0	0.159	0	0	--	--	--
	170	0	0	0	2.32558	--	--	--
	175	0	0	0	0	--	--	--
	180	0	0.317	0	0	--	--	--
	185	0	0.159	0	0	--	--	--
	190	0	0.317	0	0	--	--	--
	195	0	0.794	0	0	--	--	--
	200	0	1.746		0	--	--	--

## Sheet: Fig. 2d
Fig. 2d
	Fluorescent Intensity of ApoC-TAMRA
	CD9	CD63	CD81
Number of Spots	260	454	539
	0.42192	-0.02551	0.28142
	0.50025	-0.01968	0.70976
	0.51525	0.06199	0.22976
	0.38275	-0.02051	0.43309
	0.45775	-0.02385	0.24642
	0.40608	0.00199	0.28809
	0.51275	0.31615	0.23892
	0.46525	-0.05468	0.24142
	0.43442	0.22782	0.25142
	0.39608	-0.01135	0.48142
	0.52358	-0.06218	0.28809
	0.40442	-0.10218	0.26642
	0.57692	0.66782	0.24142
	0.43192	-0.12135	0.21142
	0.48775	0.05615	0.33559
	0.39192	-0.02885	0.23142
	0.49692	-0.13301	0.24059
	0.47192	-0.03468	0.41142
	0.48775	-0.10301	0.25392
	0.37025	0.11282	0.28309
	0.49942	0.04532	0.41559
	0.38775	-0.08218	0.30726
	0.93692	0.06282	0.32892
	0.45608	-0.10635	0.21059
	0.55442	-0.01468	0.23476
	0.55775	-0.01968	0.20726
	0.71608	-0.06551	0.23726
	0.40275	-0.08635	0.28559
	0.36858	-0.07885	0.32226
	0.54025	-0.09068	0.36726
	0.48108	0.26865	0.26359
	0.42442	-0.08385	0.57392
	0.38108	-0.10218	0.22559
	0.38358	0.00115	0.27309
	0.56858	-0.08801	0.29642
	0.51192	-0.00801	0.30559
	0.40108	0.04782	0.24309
	0.43025	0.000324209	0.18892
	0.40942	0.01032	0.22559
	0.51775	-0.10551	0.30642
	0.43108	-0.06135	0.24226
	0.39858	-0.09718	0.30809
	0.42025	-0.02968	0.18892
	0.40442	-0.09551	0.32059
	0.50442	-0.09801	0.25059
	0.45608	-0.02218	0.28059
	0.45192	-0.03801	0.35976
	0.46608	-0.06635	0.33726
	0.39442	-0.11885	0.19976
	0.49858	-0.11468	0.24392
	0.49775	-0.12551	0.28142
	0.36358	-0.10301	0.31059
	0.39942	0.02449	0.42726
	0.50192	-0.09218	0.19809
	0.41442	-0.12301	0.23476
	0.43442	-0.09301	0.23392
	0.41692	0.000324209	0.22142
	0.39858	-0.06801	0.28559
	0.42442	-0.07301	0.38892
	0.46442	-0.03051	0.31976
	0.39858	-0.09301	0.28142
	0.45025	-0.11468	0.32226
	0.62692	-0.06718	0.27726
	0.44525	-0.02468	0.61892
	0.64025	-0.04968	0.28309
	0.60942	-0.10135	0.20809
	0.51358	0.000324209	0.26226
	0.46942	0.04949	0.26392
	0.46442	-0.03885	0.66976
	0.47358	-0.14635	0.26309
	0.42858	-0.03135	0.41809
	0.46192	-0.12968	0.14226
	0.44275	0.08282	0.36476
	0.37942	-0.13551	0.33642
	0.59192	0.01949	1.02726
	0.38275	0.00282	0.28226
	0.49442	0.14449	0.26309
	0.49608	0.07282	0.29726
	0.48608	-0.07135	0.23476
	0.41192	-0.06468	0.20726
	0.48192	-0.04051	0.30226
	0.45108	0.09865	0.32559
	0.62025	-0.03301	0.32726
	0.36442	-0.01968	0.24559
	0.44775	-0.00135	0.41809
	0.39692	-0.07301	0.34976
	0.38442	0.03865	0.35809
	0.47192	-0.03968	0.25726
	0.42358	-0.00301	0.46892
	0.40358	0.08449	0.24142
	0.36692	-0.03468	0.25809
	0.43775	-0.00718	0.42726
	0.72525	0.02782	0.32726
	0.45775	0.02365	0.26559
	0.40275	-0.06718	0.24976
	0.57608	-0.04301	0.23892
	0.41858	-0.01718	0.34392
	0.48442	-0.05218	0.31476
	0.45192	-0.02385	0.78809
	0.36692	-0.07635	0.48476
	0.37108	-0.11135	0.74642
	0.37942	-0.03385	0.68309
	0.43025	-0.07051	0.53392
	0.43858	-0.10468	0.46642
	0.50192	-0.00135	0.86892
	0.43775	-0.04718	0.51142
	0.41358	-0.12718	0.43726
	0.45775	-0.01385	0.57142
	0.63108	0.05615	0.71976
	0.49192	-0.11718	0.57142
	0.41775	-0.03968	0.59976
	0.39275	-0.08468	0.37059
	0.52108	-0.10635	0.65559
	0.50608	-0.00635	0.49476
	0.42942	-0.11551	0.50059
	0.37442	-0.03301	0.39809
	0.36358	0.09615	0.96809
	0.44275	0.03282	0.41892
	0.48275	-0.15468	0.32559
	0.40108	-0.04968	0.38559
	0.55108	-0.03218	0.41892
	0.63775	-0.06135	0.64059
	0.43108	-0.07385	0.30726
	0.46192	0.00949	0.70642
	0.46942	-0.08718	0.37642
	0.42025	0.12865	0.49809
	0.41275	0.81199	0.32392
	0.44192	-0.06718	0.92142
	0.48108	0.01699	0.29809
	0.68858	-0.11051	0.52476
	0.39858	-0.04218	0.43476
	0.41442	0.01115	0.80476
	0.40275	0.00615	0.48309
	0.36525	-0.00385	0.42642
	0.43942	0.00449	0.29226
	0.43025	-0.04135	0.78726
	0.37692	-0.02635	0.86142
	0.46858	-0.01135	0.35059
	0.41942	-0.04468	0.41476
	0.39358	0.02532	0.35309
	0.37525	-0.000505791	1.05892
	0.44192	-0.02968	0.52642
	0.44692	0.000324209	0.65726
	0.42608	0.03199	0.38392
	0.36358	0.02449	0.60976
	0.33192	0.13199	0.63392
	0.37442	-0.04968	1.29892
	0.44275	0.16199	0.31059
	0.40775	0.37282	0.80476
	0.41442	-0.12135	0.61976
	0.42025	-0.09885	0.65309
	0.42775	0.19432	0.60726
	0.44942	0.08449	0.91226
	0.64858	-0.10385	0.34892
	0.41192	-0.07051	0.29476
	0.48858	-0.13218	0.37059
	0.56192	-0.09718	2.30309
	0.53442	-0.02968	0.97892
	0.49775	-0.05468	0.30059
	0.36608	-0.07968	0.25892
	0.58775	0.02449	0.30059
	0.53442	-0.02718	0.71892
	0.43942	-0.09551	0.41726
	0.81108	-0.03968	1.47642
	0.43025	-0.00635	0.39809
	0.38275	-0.05718	0.44892
	0.43942	-0.07051	0.72476
	0.38608	-0.02301	1.57392
	0.42442	-0.07885	0.89559
	0.42608	0.20449	0.45642
	0.56192	-0.08218	0.63892
	0.66025	-0.05468	0.32726
	0.41608	0.61199	0.74059
	0.41692	-0.02301	0.30059
	0.63525	-0.08301	0.67559
	0.46942	-0.07051	0.52476
	0.50358	-0.02385	0.76642
	0.40608	-0.10218	0.44142
	0.42608	-0.04385	0.50142
	0.49608	-0.04551	0.53892
	0.56192	-0.03301	0.45726
	0.48525	-0.10635	0.87809
	0.48442	0.000324209	0.63726
	0.51108	-0.08885	0.75476
	0.40358	-0.02885	0.72476
	0.44192	-0.06468	0.99726
	0.44358	-0.11301	0.44892
	0.55942	-0.09051	0.32976
	0.44775	0.01865	0.51892
	0.46025	-0.01668	0.37059
	0.46692	-0.10468	0.39892
	0.44775	-0.05301	0.47892
	0.43442	-0.02801	0.30642
	0.77608	0.01365	0.33309
	0.42442	-0.08218	0.24809
	0.43608	-0.07051	0.29726
	0.44692	-0.12385	0.37892
	0.51358	-0.00885	0.50392
	0.44025	-0.08551	0.34309
	0.48275	0.00532	0.32559
	0.50108	-0.10551	0.39642
	0.95358	0.08199	0.37809
	0.43858	-0.03051	0.38976
	0.44025	-0.03051	0.27976
	0.43942	-0.04135	0.30226
	0.50275	0.05449	0.36976
	0.69108	0.02615	0.69642
	1.15358	-0.06135	0.37059
	0.49858	0.03449	0.36059
	0.44608	-0.03051	0.88226
	0.42442	0.04615	0.79559
	0.44608	-0.01385	0.28059
	0.45025	-0.12135	0.29809
	0.55942	-0.08051	0.35226
	0.42608	-0.02968	0.48059
	0.46858	-0.01885	0.35142
	0.50358	0.06615	0.31392
	0.71275	-0.04968	0.50226
	0.44525	-0.03385	0.41392
	0.35692	-0.02301	0.23142
	0.51025	-0.13218	0.42892
	0.44775	-0.13551	0.19726
	0.50525	0.00699	0.25559
	0.45192	-0.14218	0.43559
	0.46525	-0.04551	0.44309
	0.41525	0.04032	0.35559
	0.41275	-0.13051	0.39809
	0.52358	-0.05801	0.43726
	0.46608	0.00699	0.24309
	0.44692	-0.04551	0.28059
	0.40858	-0.08468	0.40976
	0.45858	-0.01968	0.30476
	0.43025	-0.00551	0.37809
	0.42692	-0.00801	0.36976
	0.49275	-0.04801	0.61476
	0.43858	-0.08635	0.46559
	0.47442	-0.10551	0.38659
	0.49775	-0.06385	0.82726
	0.40358	-0.15885	0.19226
	0.45525	0.02699	0.25059
	0.50192	0.02032	0.33142
	0.60942	-0.04885	0.23726
	0.41942	-0.05135	0.38392
	0.87858	-0.05885	0.71892
	0.49192	-0.08135	0.68726
	0.47025	-0.05218	0.24559
	0.43525	-0.06551	0.28142
	0.62608	-0.06135	0.29392
	0.54358	-0.08551	0.31392
	0.46858	-0.08635	0.22892
	0.36692	-0.10801	0.30309
	0.41108	-0.07801	0.33809
	0.36358	-0.14801	0.25892
	0.46108	-0.03885	0.31392
	0.46608	-0.13218	0.33976
	0.42358	-0.17051	0.41559
	0.53108	0.16032	0.35559
	0.76775	-0.06801	0.33059
	0.40692	-0.07968	0.33309
	0.45858	-0.05468	0.66476
		-0.09218	0.32392
		-0.11551	0.31809
		-0.09551	0.30976
		-0.10718	0.19892
		0.45199	0.21726
		-0.07718	0.85309
		-0.08551	0.34642
		-0.03218	0.68892
		-0.02635	0.55976
		0.04949	0.45226
		-0.13301	0.32892
		-0.11301	0.36809
		-0.13551	0.28726
		-0.08718	0.24642
		-0.10268	0.22809
		-0.02135	0.40809
		-0.10135	0.30976
		-0.01801	0.40142
		-0.11718	0.30976
		-0.09801	0.25059
		-0.06635	0.33142
		0.00532	0.27892
		0.02199	0.27559
		0.02532	0.17309
		-0.12885	0.45142
		-0.08468	0.20142
		-0.02551	0.22726
		-0.10885	0.21559
		0.00282	0.47559
		-0.11135	0.43142
		-0.10551	0.36892
		-0.06218	0.40059
		-0.01218	0.25559
		0.14199	0.18726
		-0.06635	0.43309
		-0.03551	0.19392
		0.09282	0.26892
		-0.01218	0.41559
		-0.02718	0.24892
		-0.03301	0.45226
		-0.03718	0.24226
		-0.06968	0.33959
		-0.01801	0.32142
		0.31949	0.13059
		0.03115	0.30476
		-0.01635	0.33142
		0.10949	0.17309
		-0.09718	0.33892
		-0.07218	0.32976
		0.08532	0.37142
		-0.04885	0.26476
		0.29032	0.30392
		-0.08885	0.39059
		-0.03718	0.20142
		-0.03218	0.42976
		1.02449	0.58226
		0.08032	0.35476
		0.18282	0.29309
		0.12615	0.36642
		-0.05885	0.30976
		-0.05885	0.31642
		0.11449	0.47226
		-0.06885	0.31059
		-0.06051	0.27142
		-0.06801	0.51392
		0.04865	0.35559
		-0.08468	0.27892
		-0.03551	0.39059
		-0.06968	0.31309
		-0.06051	0.19559
		0.17449	1.49476
		-0.13468	0.29976
		-0.01885	0.32809
		-0.04968	0.27642
		-0.09468	0.31892
		-0.10135	0.18309
		-0.05635	0.24392
		0.000324209	0.29809
		0.34949	0.28642
		-0.13135	0.25976
		0.04949	0.18976
		-0.03801	0.61559
		-0.03218	0.39309
		-0.04801	0.44476
		-0.06968	0.57559
		-0.03135	0.27309
		-0.08968	0.25392
		-0.05468	0.26892
		0.06032	0.31476
		0.20365	0.43392
		-0.04218	0.24142
		-0.04885	0.37309
		-0.03301	0.27809
		0.00199	0.27142
		-0.06135	0.32892
		-0.04301	0.26392
		0.09615	0.22976
		-0.05301	0.21392
		0.11199	0.34726
		0.07282	0.38476
		-0.04218	0.28309
		-0.09635	0.31309
		0.07115	0.35642
		-0.06718	0.20726
		-0.12635	0.40142
		0.08782	0.17309
		-0.02868	0.37726
		-0.02551	0.42726
		0.02282	0.31642
		0.00449	0.25892
		0.11949	0.33726
		-0.06385	0.27642
		0.01949	0.20309
		-0.04135	0.21476
		-0.06385	0.49476
		0.09782	0.40392
		0.01949	0.35059
		-0.07385	0.29726
		-0.05468	0.22559
		-0.00385	0.25976
		0.04949	0.29642
		-0.00718	0.25476
		-0.02718	0.40559
		-0.07218	0.25476
		-0.05468	0.29809
		-0.01718	0.23476
		-0.06301	0.26642
		0.00365	0.13976
		-0.08885	0.46059
		-0.01385	0.46809
		-0.11968	0.25726
		-0.11885	0.28059
		-0.16301	0.21142
		0.00449	0.29892
		-0.05051	0.20726
		-0.05635	0.22059
		-0.09801	0.33392
		-0.08301	0.17726
		-0.09718	0.26142
		-0.00718	0.37642
		0.02865	0.32392
		-0.07968	0.16259
		-0.07635	0.29392
		0.11032	0.20976
		-0.06051	0.33142
		-0.13468	0.14476
		-0.06968	0.16726
		-0.00718	0.48642
		0.00615	0.25059
		-0.06801	0.30142
		-0.07635	0.45726
		-0.00968	0.23392
		-0.06968	0.20142
		-0.01885	0.28059
		-0.01635	0.27809
		-0.06135	0.49392
		-0.09885	0.46226
		-0.10551	0.18642
		-0.06218	0.55392
		0.06032	0.33809
		-0.15051	0.15559
		0.29532	0.21642
		0.48699	0.31726
		-0.06635	0.23476
		-0.05718	0.24392
		-0.06468	0.21726
		-0.09301	0.25976
		-0.10718	0.55309
		-0.03885	0.46809
		-0.08551	0.27642
		0.07699	0.29059
		0.08532	0.46476
		-0.03218	0.42392
		-0.05385	0.15226
		-0.07051	0.18892
		-0.13051	0.26642
		-0.14385	0.26392
		-0.04218	0.22059
		0.03032	0.46226
		-0.10885	0.31476
		-0.04218	0.22809
		-0.08301	0.22892
		-0.10051	0.31226
		-0.07301	0.23142
		-0.11718	0.37392
		-0.06368	0.41059
		-0.07051	0.25226
		0.04699	0.37476
		-0.03635	0.25226
		0.05865	0.36059
		0.05699	0.30642
		0.01782	0.35142
		0.09615	0.35642
		-0.04635	0.50559
			0.21142
			0.33059
			0.26226
			0.28559
			0.28392
			0.25059
			0.19142
			0.22142
			0.28726
			0.53392
			0.29226
			0.39892
			0.21642
			0.33892
			0.24892
			0.47892
			0.37559
			0.30059
			0.45309
			0.23476
			0.27392
			0.19976
			0.21976
			0.28809
			0.25476
			0.77559
			0.21809
			0.15642
			0.24892
			0.26642
			0.19559
			0.34892
			0.19892
			0.25642
			0.30809
			0.20226
			0.25476
			0.15142
			0.24892
			0.29392
			0.34226
			0.19142
			0.37892
			0.29642
			0.23359
			0.20559
			0.50226
			0.17976
			0.32559
			0.26726
			0.23726
			0.26142
			0.42809
			0.28309
			0.33476
			0.49976
			0.29309
			0.23976
			0.25392
			0.37476
			0.46976
			0.24309
			0.33226
			0.21142
			0.36976
			0.48142
			0.26142
			0.35559
			0.34726
			0.30476
			0.29142
			0.13642
			0.29142
			0.20892
			0.26642
			0.37309
			0.13892
			0.59642
			0.76059
			0.65142
			0.33892
			0.32392
			0.29726
			0.23892
			0.41559

## Sheet: Fig. 3d
Fig. 3d
		Incubation Time (min)	Normalized Fluorescent Intensity of sEVs
			CD9		CD63		CD81
			Mean	S.E.	Mean	S.E.	Mean	S.E.
		0	0	0	0	0	0	0
		5	21.846	2.39851	20.0364	3.66475	7.273	2.07783
		10	30.172	12.1849	20.5608	4.81228	9.899	2.80226
		15	26.0245	16.0064	17.4862	2.55347	8.979	3.27108
		20	16.344	3.87353	23.42	6.71204	11.642	2.27618
		25	27.353	16.7676	20.0646	4.1331	20.953	0.577
		30	38.227	12.5844	26.778	5.80455	29.753	3.35487
		35	35.463	12.986	45.055	16.0138	25.015	1.21552
		40	60.086	1.83423	47.6974	9.11397	36.738	0.08697
		45	53.367	15.166	57.8356	13.922	41.183	1.02884

## Sheet: Fig. 3h
Fig. 3h	N	16	32
		Increment of Fluorescent Intensity of sEVs(CD63)
		Intact	DynaminDN
		0.006	2.877
		1.107	3.526
		4.128	3.914
		38.482	4.456
		44.926	5.476
		47.113	7.557
		55.494	8.56
		59.768	8.819
		66.404	9.964
		73.982	14.981
		79.215	18.251
		91.88	18.33
		94.638	20.756
		99.527	22.906
		106.952	25.942
		117.94	27.513
			31.759
			35.925
			38.001
			38.959
			41.584
			44.695
			44.81
			47.74
			48.062
			56.612
			57.207
			63.932
			68.922						--
			78.471
			79.589
			81.097

## Sheet: Fig. 4c
Fig. 4c
	N	568	101
		Fluorescent Intensity of Gal-3 on the sEV (A.U.)
		Intact	+Gal-3 inhibitor
		2.551	9.133
		2.43	12.073
		2.642	10.712
		3.57	18.187
		1.566	18.589
		21.718	17.184
		5.497	26.902
		5	10.468
		3.516	30.867
		4.522	33.291
		2.339	63.706
		1.981	39.737
		5.918	14.674
		3.503	37.639
		2.288	76.918
		60.494	99.139
		2.997	53.079
		11.747	13.959
		2.101	40.418
		3.684	3.544
		1.69	5.386
		23.829	6.092
		1.991	2.56
		10.218	2.744
		19.722	2.858
		2.889	3.937
		22.509	3.991
		6.646	3.358
		2.858	2.519						--
		4.478	2.304
		4.68	4.212
		2.348	3.022
		12.228	2.345
		1.826	2.354
		2.399	1.978
		1.747	2.475
		2.367	3.177
		2.788	2.839
		1.494	3.089
		2.09	2.44
		1.665	1.646
		2.339	2.389
		1.563	2.402
		3.146	2.813
		1.782	1.62
		1.554	2.788
		1.661	2.18
		2.13	3.82
		1.734	1.845
		1.921	3.193
		1.839	3.092
		16.972	1.155
		2.161	3.095
		4.142	2.139
		8.453	2.158
		2.896	2.228
		3.535	1.557
		2.658	1.937
		3.108	1.449
		18.949	1.699
		37.351	1.329
		48.161	1.133
		36.858	1.019
		2.782	1.013
		3.051	2.12
		30.054	1.601
		30.668	1.731
		44.313	1.595
		20.975	1.25
		44.864	1.13
		85.829	1.218
		93.642	1.14
		40.525	1.25
		59.263	0.994
		36.519	1.101
		36.054	0.965
		6.494	0.858
		44.127	1.025
		42.342	1.009
		43.095	2.079
		35.785	1.294
		32.722	1.136
		32.449	1.066
		26.269	2.174
		24.949	2.418
		8.902	2.31
		27.709	1.506
		38.677	1.82
		27.234	1.535
		22.101	1.351
		31.63	1.332
		29.247	1.297
		38.168	1.095
		35.627	1.142
		22.329	1.028
		3.763	0.975
		27.81	0.899
		24.487	0.823
		11.383	2.566
		5.614	1.079
		3.924	0.994
		21.377
		5.275
		6.652
		4.674
		16.051
		17.88
		30.405
		16.399
		5.646
		10.076
		6.174
		42.848
		5.959
		7.509
		35.547
		3.861
		9.215
		19.408
		35.759
		29.171
		6.222
		12.826
		6.184
		13.111
		6.484
		25.753
		33.342
		5.991
		8.092
		9.193
		44.886
		4.367
		9.47
		7.541
		13.041
		32.965
		6.459
		24.335
		79.12
		49.513
		57.101
		53.234
		33.804
		39.627
		36.744
		31.927
		32.94
		36.016
		35.054
		40.12
		39.082
		32.712
		47.759
		28.497
		24.218
		22.481
		28.712
		33.155
		23.373
		87.493
		22.608
		66.788
		74.608
		17.383
		53.206
		23.022
		86.089
		44.348
		21.601
		68.623
		70.218
		53.241
		65.949
		69.677
		19.911
		58.867
		50.462
		52.345
		57.193
		66.073
		78.75
		23.38
		44.87
		48.503
		54.234
		44.073
		60.444
		57.487
		42.892
		34.684
		53.089
		43.924
		27.582
		51.861
		46.82
		42.209
		70.146
		48.715
		55.954
		48.801
		35.203
		35.703
		37.62
		41.873
		45.351
		35.491
		38.956
		36.987
		33.13
		31.801
		5.573
		8.968
		12.642
		5.525
		2.972
		4.047
		4.668
		2.741
		3.399
		6.228
		3.93
		3.563
		6.908
		4.264
		5.899
		13.184
		7.003
		3.56
		44.358
		2.547
		3.927
		2.282
		5.12
		3.509
		24.525
		21.801
		8.949
		49.203
		67.839
		66.234
		66.766
		54.285
		5.949
		5.494
		48.991
		6.101
		43.953
		35.313
		42.244
		54.367
		46.842
		34.623
		42.497
		62.696
		35.655
		36.665
		33.108
		43.041
		26.763
		43.538
		22.547
		20.31
		21.408
		13.709
		5.867
		8.573
		8.222
		5.709
		4.37
		6.57
		38.62
		29.272
		4.861
		32.244
		27.968
		3.747
		12.237
		62.921
		110.816
		76.513
		3.725
		37.361
		54.63
		3.054
		28.671
		32.835
		43.434
		27.769
		25.565
		22.636
		20.386
		24.288
		32.415
		22.763
		4.241
		3.193
		35.835
		23.348
		27.544
		4.028
		32.22
		5.709
		11.522
		13.883
		8.604
		5.449
		6.747
		11.456
		6.028
		42.652
		4.88
		6.297
		6.291
		55.497
		63.576
		65.484
		61.886
		54.424
		50.93
		6.532
		7.272
		7.772
		27.737
		35.566
		41.842
		3.927
		31.054
		18.405
		29.858
		54.832
		26.228
		25.728
		31.636
		30.095
		32.959
		23.475
		31.573
		39.633
		25.953
		43.525
		45.87
		29.418
		27.877
		30.478
		42.301
		28.497
		34.636
		9.326
		27.544
		40.703
		13.332
		11.418
		24.696
		20.247
		63.206
		23.32
		53.329
		9.335
		66.968
		47.168
		46.661
		58.858
		30.345
		64.095
		68.468
		57.146
		15.035
		41.361
		58.968
		45.038
		42.294
		55.234
		39.481
		11.085
		35.427
		38.725
		38.668
		26.94
		22.062
		6.225
		10.604
		31.453
		19.835
		39.566
		16.168
		22.978
		8.744
		11.282
		13.025
		64.399
		17.13
		8.87
		52.481
		43.946
		29.487
		66.367
		37.503
		69.339
		17.633
		44.44
		29.437
		11.468
		13.611
		35.256
		6.434
		6.152
		51.563
		26.206
		80.747
		43.854
		7.921
		6.968
		61.861
		39.861
		38.449
		11.335
		12.275
		8.313
		28.991
		15.177
		5.87
		19.63
		53.054
		53.231
		15.421
		21.902
		36.918
		23.56
		14.035
		80.835
		87.289
		83.693
		49.013
		49.927
		40.687
		14.076
		49.291
		49.671
		44.541
		32.949
		7.949
		43.687
		22.813
		46.551
		58.791
		25.766
		22.592
		22.127
		51.769
		42.158
		41.706
		35.465
		58.101
		91.44
		128.415
		61.472
		22.639
		81.538
		68.851
		32.516
		38.161
		54.038
		17.274
		49.212
		98.244
		133.75
		71.146
		38.114
		101.88
		31.744
		74.348
		46.747
		50.532
		31.684
		53.006
		72.759
		19.38
		20.032
		89.44
		78.231
		67.994
		76.794
		56.712
		88.782
		89.063
		80.367
		35.772
		65.108
		59.81
		76.082
		68.405
		57.972
		36.288
		79.478
		51.003
		81.747
		59.364
		19.304
		49.035
		47.585
		67.63
		23.847
		40.38
		64.81
		65.589
		66.525
		74.43
		63.646
		38.329
		44.554
		46.146
		46.823
		52.538
		56.342
		37.62
		14.513
		20.117
		55.411
		26.684
		12.747
		18.703
		11.592
		34.516
		13.481
		83.506
		119.519
		58.307
		11.744
		24.288
		117.68
		89.165
		134.962
		54.269
		55.348
		20.867
		32.595
		8.788
		40.987
		39.826
		57.025
		35.196
		36.456
		36.547
		10.807
		30.718
		95.655
		45.275
		51.475
		25.759
		51.332
		36.475
		9.392
		27.582
		20.592
		10.655
		6.231
		15.446
		52.082
		46.608
		26.57
		6.722
		17.149
		42.946
		35.231
		7.832
		12.946
		12.304

## Sheet: Fig. 4i,j
Fig. 4i,j
		i				j
		Time(s)	sEV	CAV1		Time(s)	sEV	LAMP2
		1	65.602	47.807		1	76.229	39.414
		2	65.787	47.906		2	76.523	38.923
		3	63.389	48.123		3	80.3465	39.099
		4	66.8143	48.522		4	83.662	39.989
		5	66.074	48.81		5	82.073	40.296
		6	60.862	49.049		6	85.229	39.308
		7	61.964	49.254		7	87.282	39.308
		8	61.017	49.438		8	81.6575	39.639
		9	66.773	49.41		9	83.45	39.771
		10	62.908	49.477		10	82.7005	40.041
		11	66.778	49.344		11	84.586	39.67
		12	61.349	49.329		12	83.553	39.889
		13	55.608	49.608		13	82.633	39.889
		14	61.9681	49.75		14	85.0505	39.939
		15	76.76	49.785		15	84.6535	39.939
		16	58.09	49.93		16	86.5705	38.732
		17	62.255	50.184		17	85.2235	36.486
		18	59.371	50.549		18	87.007	36.486
		19	62.977	50.666		19	86.85	35.588
		20	55.329	50.766		20	88.417	34.599
		21	48.633	50.323		21	88.9025	34.731
		22	55.097	50.075		22	88.086	32.824
		23	52.985	50.179		23	86.934	31.875
		24	45.28	49.848		24	89.758	28.933
		25	46.216	49.601		25	88.477	31.218
		26	45.023	49.262		26	90.537	32.845
		27	47.403	48.958		27	89.249	33.974
		28	46.017	49.051		28	89.5275	36.316
		29	43.948	49.044		29	92.242	35.306
		30	40.187	49.492		30	91.7665	37.2
		31	38.942	49.317		31	93.2075	37.462
		32	37.199	48.989		32	89.9155	35.638
		33	43.502	48.499		33	92.9485	27.09
		34	41.13	48.144		34	91.635	25.317
		35	41.661	47.434		35	93.6035	26.179
		36	34.467	47.522		36	91.494	30.405
		37	40.916	47.118		37	91.739	35.009
		38	37.348	46.36		38	91.7935	35.723
		39	36.322	45.743		39	92.7435	36.38
		40	28.404	44.696		40	93.431	39.908
		41	31.578	43.644		41	93.249	45.21
		42	29.504	43.334		42	94.0085	52.044
		43	27.942	42.876		43	94.6345	56.282
		44	30.821	42.444		44	90.566	63.028
		45	31.476	42.533		45	93.3365	66.231
		46	27.91	42.837		46	93.854	68.153
		47	29.207	42.131		47	94.781	72.353
		48	22.118	40.81		48	93.878	74.296
		49	26.154	39.391		49	93.03	78.311
		50	26.158	38.277		50	92.6205	81.638
		51	24.072	38.528		51	92.854	85.572
		52	23.096	37.537		52	91.381	89.871
		53	18.593	38.102		53	93.9795	92.893
		54	19.727	38.647		54	93.467	95.537
		55	25.723	39.133		55	90.778	97.841
		56	29.803	39.58		56	91.013	100.885
		57	24.3	39.722		57	89.6475	101.887
		58	27.591	39.26		58	91.7365	103.625
		59	25.811	38.967		59	90.4425	104.665
		60	25.674	39.693		60	93.0745	105.809
		61	22.013	39.899		61	91.9955	106.543
		62	27.944	39.691		62	94.109	107.41
		63	27.082	39.379		63	92.179	108.261
		64	21.068	39.287		64	96.603	108.282
		65	22.176	39.569		65	94.8655	108.398
		66	25.214	39.951		66	91.275	108.557
		67	20.925	39.571		67	91.371	108.586
		68	23.896	38.832		68	95.2325	109.081
		69	28.342	38.23		69	96.931	108.726
		70	23.293	37.412		70	95.6805	109.111
		71	21.307	38.022		71	97.5445	109.791
		72	21.788	39.409		72	98.384	110.376
		73	28.094	39.761		73	96.758	110.946
		74	19.921	39.547		74	93.281	109.277
		75	19.759	39.606		75	93.6915	108.819
		76	20.909	40.003		76	94.2865	107.47
		77	21.748	40.892		77	90.788	105.615
		78	24.528	40.787		78	94.1065	104.482
		79	19.686	40.135		79	97.994	104.866
		80	20.68	39.402		80	95.1445	104.93
		81	30.704	39.477		81	97.019	105.885
		82	23.855	40.147		82	92.225	104.848
		83	25.161	39.984		83	93.841	103.312
		84	22.071	40.226		84	91.016	100.862
		85	19.381	39.379		85	88.7035	99.135
		86	20.68	39.64		86	84.2105	97.815
		87	16.248	38.313		87	85.4985	95.922
		88	20.249	36.547		88	89.288	92.803
		89	15.691	35.524		89	88.782	91.068
		90	17.732	34.828		90	83.56	88.732
		91	20.753	34.057		91	83.289	85.324
		92	20.457	33.705		92	83.9415	81.933
		93	19.636	32.285		93	85.136	79.119
		94	16.382	31.496		94	88.0445	75.558
		95	17.228	30.235		95	82.8725	73.628
		96	20.608	29.694		96	80.0615	72.926
		97	24.112	28.429		97	75.451	71.901
		98	23.999	27.173		98	73.7925	72.912
		99	16.007	26.401		99	74.933	70.849
		100	14.202	25.885		100	69.827	71.602
		101	15.948	26.078		101	71.6345	69.434
		102	18.077	26.23		102	72.0015	67.163
		103	14.952	26.022		103	68.987	67.481
		104	14.058	25.072		104	69.811	64.216
		105	16.826	23.362		105	70.6005	63.535
		106	17.423	21.818		106	71.016	63.102
		107	18.738	21.632		107	72.136	61.344
		108	15.526	21.431		108	65.2265	60.41
		109	17.684	20.286		109	65.55	60.111
		110	16.914	18.551		110	67.1935	60.365
		111	13.356	17.444		111	68.001	58.197
		112	15.578	16.877		112	63.95	58.414
		113	11.858	15.889		113	57.205	58.216
		114	14.186	15.615		114	59.427	53.222
		115	13.714	14.82		115	52.708	52.36
		116	15.355	14.623		116	49.7345	50.722
		117	16.537	13.804		117	51.963	51.344
		118	16.541	13.411		118	50.014	52.341
		119	11.507	12.043		119	52.3635	52.047
		120	13.752	11.548		120	53.6575	50.794
		121	11.093	11.27		121	54.1905	52.917
		122	13.356	11.167		122	51.523	54.256
		123	11.176	11.045		123	56.9445	54.159
		124	9.51	11.037		124	51.3585	54.132
		125	7.961	10.738		125	49.123	53.968
		126	12.63	10.177		126	50.275	52.764
		127	14.463	9.909		127	51.097	49.727
		128	14.705	9.459		128	48.116	46.958
		129	12.918	8.969		129	46.5805	44.831
		130	11.531	8.474		130	45.434	44.852
		131	13.038	8.401		131	44.4	41.789
		132	8.45	7.954		132	40.7435	42.58
		133	10.17	7.712		133	42.738	43.863
		134	13.474	7.253		134	38.9055	45.165
		135	12.119	6.351		135	43.305	46.452
		136	8.747	6.411		136	42.0545	43.389
		137	10.991	6.933		137	40.924	42.239
		138	9.496	7.296		138	42.3625	41.883
		139	10.122	7.835		139	40.0115	43.967
		140	8.493	7.945		140	40.9055	43.517
		141	8.42	8.181		141	41.3005	41.79
		142	12.36	8.327		142	42.1935	41.16
		143	9.408	8.515		143	42.655	40.49
		144	8.524	8.556		144	41.1215	38.491
		145	10.312	8.666		145	44.6735	38.395
		146	10.769	9.17		146	45.3495	35.246
		147	7.465	9.546		147	40.6575	33.925
		148	8.14	9.651		148	40.5815	32.353
		149	5.537	9.593		149	42.1405	31.496
		150	3.543	9.742		150	41.1535	31.158
		151	6.843	9.966		151	40.9385	29.977
		152	6.166	10.115		152	40.712	30.244
		153	5.573	10.26		153	40.1105	28.327
		154	9.615	10.159		154	39.7065	26.501
		155	7.269	10.107		155	38.3695	23.884
		156	6.672	9.795		156	34.766	22.673
		157	8.367	9.735		157	31.0775	21.514
		158	5.458	9.441		158	31.282	21.23
		159	4.056	9.393		159	29.463	19.699
		160	6.129	9.775		160	27.8695	18.209
		161	7.331	9.818		161	32.2005	16.921
		162	5.029	9.648		162	31.5715	17.223
		163	6.398	9.655		163	30.89	15.971
		164	5.582	9.872		164	29.6015	14.944
		165	4.456	9.874		165	33.7305	13.672
		166	7.568	9.889		166	33.1275	11.478
		167	10.171	9.788		167	34.705	9.306
		168	12.196	9.778		168	31.6545	8.157
		169	8.401	9.586		169	31.774	7.921
		170	8.252	9.46		170	28.189	8.465
		171	5.714	9.185		171	28.7405	8.435
		172	6.618	8.535		172	31.2365	5.186
		173	10.37	8.329		173	29.722	4.409
		174	10.978	8.175		174	32.8195	4.221
		175	6.772	8.19		175	31.0055	4.33
		176	6.136	7.815		176	25.7235	4.339
		177	8.171	7.863		177	25.209	4.339
		178	6.618	7.766		178	26.802	4.269
		179	4.746	7.374		179	28.7245	3.836
		180	3.632	7.159		180	27.357	3.836
		181	6.518	6.529		181	24.123	3.738
		182	6.435	6.445		182	21.142	3.685
		183	5.161	6.409		183	22.116	3.46
		184	5.269	6.029		184	24.4525	3.5
		185	5.704	5.822		185	23.417	3.094
		186	5.102	5.69		186	22.8525	3.316
		187	6.364	5.654		187	23.794	3.5
		188	5.973	5.909		188	26.4185	2.746
		189	6.788	5.923		189	19.1665	1.516
		190	6.986	5.765		190	23.2895	1.496
		191	5.023	5.882		191	25.642	1.471
		192	3.609	6.192		192	22.779	1.471
		193	3.573	6.054		193	20.295	1.537
		194	8.208	5.996		194	20.5485	1.796
		195	7.384	6.151		195	21.625	1.074
		196	5.799	6.565		196	20.083	1.074
		197	5.432	6.562		197	24.448	0.967
		198	6.675	6.355		198	21.096	0.967
		199	7.866	6.313		199	20.4125	0.967
		200	7.403	6.159		200	23.503	1.694
		201	5.201	6.065		201	19.1	1.772
		202	6.399	5.97		202	16.3155	1.514
		203	4.734	5.867		203	15.5405	1.514
		204	5.76	5.602		204	18.05	1.367
		205	7.099	5.252		205	18.123	1.367
		206	5.627	5.097		206	19.844	1.367
		207	5.955	5.06		207	16.027	1.034
		208	6.815	5.108		208	15.2635	0.952
		209	5.364	4.982		209	15.252	0.952
		210	1.666	5.741		210	15.2305	0.952
		211	6.013	6.444		211	15.139	0.957
		212	8.962	7.557		212	17.427	0.755
		213	8.162	8.289		213	15.8225	0.77
		214	4.766	9.108		214	18.957	0.77
		215	4.342	10.183		215	18.5905	0.76
		216	5.818	10.296		216	18.861	0.67
		217	4.7	10.464		217	16.437	1.142
		218	3.229	10.595		218	17.854	1.118
		219	6.809	10.479		219	19.0715	1.118
		220	4.873	10.469		220	20.2005	0.849
		221	7.701	10.261		221	18.2835	1.502
		222	6.714	10.111		222	21.957	1.502
		223	6.156	10.058		223	20.199	1.502
		224	3.778	10.093		224	23.4695	1.502
		225	4.48	9.988		225	22.082	1.69
		226	4.881	9.655		226	20.5485	1.682
		227	3.839	9.592		227	23.64	1.457
		228	7.037	9.64		228	22.106	1.715
		229	3.422	9.314		229	19.8095	2.006
		230	2.243	9.281		230	21.3885	2.005
		231	5.121	9.33		231	21.2805	1.708
		232	5.27	9.321		232	19.07	1.98
		233	4.635	9.56		233	21.3105	1.194
		234	5.764	9.454		234	19.7395	0.633
		235	3.562	9.645		235	19.5805	0.64
		236	2.89	10.838		236	17.3405	1.362
		237	3.992	12.68		237	21.1305	1.362
		238	2.576	14.814		238	16.6865	1.362
		239	2.649	16.469		239	19.9945	1.364
		240	4.88	18.522		240	20.3495	1.605
		241	3.096	18.91		241	20.0515	1.61
		242	5.585	18.874		242	17.4115	1.61
		243	3.028	18.351		243	17.947	1.61
		244	3.85	17.256		244	15.305	1.533
		245	5.175	16.44		245	18.122	2.432
		246	2.088	15.389		246	15.996	2.432
		247	4.674	14.552		247	17.281	2.341
		248	1.748	13.545		248	15.41	2.42
		249	0.745	13.101		249	14.8295	3.819
		250	3.348	13.01		250	16.4425	4.283
		251	2.158	12.93		251	15.854	3.902
		252	4.444	12.915		252	13.0685	5.132
		253	5.074	12.912		253	13.619	6.493
		254	8.286	13.03		254	11.7965	5.622
		255	3.523	12.965		255	11.798	5.787
		256	3.018	12.91		256	14.404	5.787
		257	2.124	12.746		257	12.8595	6.528
		258	2.182	12.958		258	13.0585	5.92
		259	1.182	13.165		259	13.7535	6.25
		260	2.329	13.24		260	14.0345	6.759
		261	2.696	13.07		261	12.0245	7.601
		262	2.678	12.701		262	11.248	8.163
		263	1.771	12.7		263	14.483	8.134
		264	0.916	12.634		264	12.1445	8.364
		265	1.117	12.616		265	10.0385	8.709
		266	1.978	12.481		266	14.1	8.358
		267	2.124	12.535		267	10.964	9.572
		268	3.252	12.785		268	8.838	9.382
		269	4.583	12.312		269	10.579	8.51
		270	5.596	11.142		270	10.917	8.51
		271	2.889	8.921		271	11.348	8.69
		272	5.241	6.779		272	9.314	8.69
		273	2.434	4.837		273	8.8885	9.268
		274	2.197	4.073		274	8.9195	8.301
		275	1.155	4.063		275	6.9755	8.301
		276	2.053	4.292		276	12.1345	8.301
		277	3.73	4.628		277	9.172	8.535
		278	1.957	4.627		278	12.1075	8.536
		279	1.89	4.739		279	11.2295	7.146
		280	1.517	4.798		280	8.87	6.394
		281	1.318	4.741		281	11.8655	6.394
		282	3.339	4.534		282	8.971	5.814
		283	1.23	4.586		283	6.616	4.723
		284	1.911	4.415		284	6.169	4.848
		285	2.059	4.55		285	7.897	3.617
		286	2.388	4.522		286	5.92	2.398
		287	1.447	4.456		287	6.0185	1.76
		288	2.025	4.477		288	6.4625	1.593
		289	1.121	4.412		289	6.841	1.437
		290	1.195	4.649		290	6.557	0.929
		291	1.719	4.386		291	5.7035	0.931
		292	3.567	4.273		292	6.2035	0.85
		293	1.116	4.096		293	5.3055	0.76
		294	1.021	4.099		294	5.9125	0.765
		295	0.079	4.39		295	4.543	0.156
		296	1.517	4.513		296	6.99	0.158
		297	2.333	4.762		297	5.6275	0.1
		298	2.729	4.642		298	4.954	0.1
		299	1.155	4.813		299	4.9655	0.1
		300	0.191	4.812		300	5.596	0.037

## Sheet: Fig. 5b
Fig. 5b
	Distance from the edge (nm)	Normalized Fluorescent Intensity of sEVs
		sEV(PC3)/Recipient cell (PZ-HPV-7)																								sEV(4175-Lut)/Recipient cell (WI-38)																				sEV	PC3	CD9
		AP2										CAV1						LAMP2								AP2						CAV1						LAMP2								Recipient cell	PZ-HPV-7	AP2
		CD9		CD63		CD81		LAMP2C		Transferrin		CD9		CD63		CD81		CD9		CD63		CD81		CD63+Gal3 inhibitor		CD9		CD63		CD81		CD9		CD63		CD81		CD9		CD63		CD81			Distance from the edge (nm)	Cell #1	Cell #2	Cell #3
		Mean	S.E.	Mean	S.E.	Mean	S.E.	Mean	S.E.	Mean	S.E.	Mean	S.E.	Mean	S.E.	Mean	S.E.	Mean	S.E.	Mean	S.E.	Mean	S.E.	Mean	S.E.	Mean	S.E.	Mean	S.E.	Mean	S.E.	Mean	S.E.	Mean	S.E.	Mean	S.E.	Mean	S.E.	Mean	S.E.	Mean	S.E.		-175	1.51992	0.60397	0.64839
	-175	0.92409	0.29819	0.16514	0.09841	0.54857	0.20611	0.33163	0.05148	4.12221	2.24952	0.13468	0.09851	3.75001	0.60978	1.6375	0.61702	17.1836	4.2804	17.0933	4.56966	22.3538	6.90288	0.9515	0.14742	0.78733	0.19104	0.34738	0.34738	2.46387	2.01502	0.50859	0.50859	1.25224	0.4152	3.70277	1.49783	0.07565	0.06368	0.98296	0.80259	4.15001	1.96974		-125	0.75237	0.51548	1.40887
	-125	0.89224	0.26721	0.47351	0.13401	0.76914	0.19242	0.3746	0.05853	2.22221	1.08897	1.31341	0.91802	2.37198	0.53537	1.54925	0.36185	11.4464	2.71126	10.6375	2.8151	13.461	5.28458	0.26254	0.13835	0.61183	0.14849	0.69646	0.35612	0.24012	0.15676	1.1569	0.90407	0.96453	0.23943	2.83254	1.47082	0.26552	0.17463	1.18499	0.96755	3.24318	1.80171		-75	0.75671	0.94206	1.30304
	-75	1.0006	0.1604	1.08703	0.13303	0.79348	0.1484	0.79162	0.13439	1.77628	0.68127	0.8231	0.07499	1.32263	0.29778	1.27004	0.07726	7.11231	1.28747	6.55731	1.78436	7.00083	2.4191	1.57203	1.13938	0.62139	0.18376	0.77656	0.2455	1.24318	0.71466	1.28443	0.80001	2.15604	0.5552	2.70434	0.86793	3.36274	1.74707	2.06454	0.08712	1.85773	0.85825		-25	0.99966	1.00172	1.18267
	-25	1.06135	0.06066	1.3896	0.32686	1.01751	0.20921	0.78714	0.0643	2.17404	1.56464	1.75349	0.91229	0.99252	0.12553	1.01062	0.0802	4.68524	0.78473	3.49232	0.72898	4.21508	0.90977	1.18999	0.40424	0.60152	0.19343	0.77909	0.20616	1.0039	0.53043	1.82154	0.94334	1.12404	0.16545	2.21052	0.83576	4.08495	2.3958	3.82728	1.12586	1.11784	0.26232		25	1.10075	0.60709	1.36266
	25	1.0235	0.22151	1.06454	0.10205	1.31221	0.24574	0.78564	0.0522	0.95769	0.36061	1.05387	0.64529	0.77192	0.18675	0.99863	0.10217	2.78059	0.48434	2.37828	0.44793	3.21127	0.60536	1.12764	0.34329	0.59276	0.20521	1.30698	0.28069	2.45282	1.18248	1.95067	1.23183	1.25368	0.21767	2.08056	0.52107	2.26043	1.10976	4.30605	1.72682	0.87177	0.1957		75	1.10317	0.93616	1.35001
	75	1.12978	0.12021	0.83806	0.23143	1.37758	0.23471	0.98471	0.0442	1.38923	0.53054	0.65799	0.34613	0.80799	0.17014	1.06724	0.21268	2.23071	0.41416	1.68173	0.27884	2.94729	0.29977	1.39382	0.47806	0.77181	0.28664	1.55435	0.27644	1.55355	0.84776	2.15766	0.89443	2.14626	0.72891	1.8449	0.43226	1.24045	0.62256	2.37899	0.63227	0.7232	0.11428		125	0.88243	0.97845	1.27334
	125	1.04474	0.11761	0.87927	0.31772	1.25863	0.14988	1.24285	0.08436	0.66987	0.188	0.41353	0.20064	0.94932	0.21857	0.89498	0.04487	1.53519	0.27489	1.28854	0.22119	2.20219	0.19867	1.3931	0.28113	0.89135	0.34636	1.43615	0.38811	1.61939	0.7166	2.00974	0.8147	1.56431	0.48113	1.8135	0.31282	0.46293	0.1376	1.93052	0.49309	0.90018	0.23574		175	0.78053	0.90059	0.95435
	175	0.87849	0.05138	0.54447	0.10072	1.03684	0.14746	1.48648	0.10625	0.7363	0.23613	0.57906	0.30516	0.96372	0.27564	0.80385	0.13843	1.21079	0.22076	1.11854	0.20244	2.05549	0.33457	1.12318	0.25461	0.86228	0.44134	0.78527	0.24604	1.28148	1.06985	1.56547	0.22674	1.11486	0.25586	1.82528	0.30657	0.77376	0.2153	1.1062	0.22298	1.09228	0.14756		225	1.0536	1.71758	0.99084
	225	1.25401	0.23249	0.87784	0.30285	1.01468	0.14049	1.54979	0.10796	0.5516	0.11766	1.12786	0.56669	1.12788	0.19793	0.98424	0.2199	1.04979	0.19457	0.96181	0.13732	1.60885	0.54067	1.26527	0.43297	0.5511	0.35887	0.70396	0.10857	1.70756	1.19361	1.64053	0.43832	1.62926	0.66888	2.22517	0.31542	1.05512	0.29187	0.99728	0.1289	1.47312	0.22088		275	1.61968	0.55513	1.22005
	275	1.13162	0.31047	1.18451	0.45028	0.91914	0.12047	1.13958	0.07899	0.60136	0.15917	0.66986	0.23176	1.68734	0.24656	0.88944	0.09215	0.76287	0.26679	0.94138	0.12985	1.20676	0.49818	1.72366	0.70697	0.6002	0.36471	0.85735	0.19696	1.82502	1.08295	1.66237	0.61375	2.27119	1.00169	1.69171	0.41004	0.89919	0.26495	1.10344	0.32341	1.50096	0.38333		325	1.52055	0.71564	1.12551
	325	1.12057	0.23237	1.0583	0.21356	0.86181	0.07482	1.2063	0.06679	1.06828	0.3259	0.48134	0.09056	0.99665	0.1545	1.04924	0.05585	0.75009	0.3696	0.91003	0.13246	1.31548	0.61771	3.36826	2.41539	0.87747	0.50182	0.80674	0.14622	1.03622	0.59995	1.55835	0.82963	1.06065	0.29858	0.88778	0.28024	0.78043	0.15167	0.98828	0.25438	1.58865	0.6019		375	1.39207	1.21611	1.23176
	375	1.27998	0.05623	1.09636	0.28886	1.01764	0.12157	0.78402	0.03077	1.22075	0.49535	0.66305	0.16527	0.80609	0.07381	1.13742	0.08955	0.69931	0.30731	0.942	0.16183	1.19918	0.40707	2.6269	1.10414	1.15305	0.59816	0.82734	0.27264	0.58401	0.21111	1.24041	0.66869	0.6965	0.22423	0.77867	0.2849	0.9638	0.18704	1.105	0.34507	1.3924	0.44748		425	0.88011	1.51901	1.36846
	425	1.25586	0.19284	1.28656	0.0093	1.05044	0.0985	0.83875	0.04327	0.79398	0.22595	0.93766	0.34883	0.83268	0.07499	1.07339	0.16151	0.61205	0.1977	0.83114	0.1615	0.99652	0.28784	1.27643	0.29525	1.33677	0.46863	0.88953	0.04824	0.7408	0.37607	1.33734	0.69448	0.97206	0.3493	0.8312	0.21442	1.42674	0.48241	0.94812	0.2063	1.44634	0.34043		475	0.64831	1.50124	1.13573
	475	1.09509	0.24706	1.43494	0.06452	1.11756	0.1371	0.75634	0.05816	1.25146	0.38723	0.64743	0.28982	0.9012	0.16957	1.00587	0.15551	0.74109	0.2118	0.75476	0.15374	0.54755	0.15639	1.351	0.33401	1.04677	0.41292	0.93336	0.12494	2.06698	0.86672	1.32833	0.53907	1.64439	0.66135	0.92828	0.21889	1.36568	0.45435	1.21284	0.19725	1.42683	0.42276		525	0.74662	1.51099	1.4749
	525	1.24417	0.24899	1.14191	0.0196	1.11174	0.17863	0.75838	0.04383	0.8767	0.25257	0.65664	0.33568	1.01827	0.16661	0.94117	0.06353	0.80512	0.24546	0.71149	0.10201	0.46114	0.18129	1.43784	0.34786	0.97194	0.2928	1.08185	0.35684	1.76564	0.70801	1.50623	0.52826	1.51723	0.50578	0.89446	0.18406	1.23211	0.17737	1.1921	0.15311	1.43879	0.4867		575	0.57893	1.74145	1.46663
	575	1.26234	0.35079	1.00439	0.04427	1.12062	0.38116	0.91634	0.06294	0.6748	0.15262	0.91099	0.46142	1.16428	0.30872	1.05507	0.18458	0.80909	0.15759	0.65186	0.1044	0.44721	0.17269	1.58729	0.4637	0.79479	0.26942	1.12328	0.4807	1.59425	0.49213	1.54532	0.51122	1.14695	0.36462	0.87502	0.15789	1.0238	0.14944	1.204	0.22339	1.6373	0.44092		625	1.30635	1.82837	0.58131
	625	1.23868	0.36158	1.18723	0.0223	1.23163	0.37081	0.75443	0.08709	1.10659	0.30477	0.91182	0.48431	1.51086	0.34389	0.90869	0.03346	0.67965	0.15447	0.561	0.12877	0.34715	0.12735	2.16086	0.83008	0.83176	0.30022	0.97554	0.42958	2.21424	0.57204	1.4152	0.42936	1.37517	0.41642	0.95723	0.17193	0.87457	0.11855	1.07836	0.31105	1.40944	0.36656		675	1.40411	1.30585	0.26838
	675	0.99278	0.36331	1.17979	0.09277	0.96176	0.3392	0.93058	0.05052	0.65069	0.1569	0.84822	0.32239	0.93404	0.2575	0.89211	0.10581	0.89698	0.27376	0.63341	0.14563	0.52597	0.20976	1.37096	0.28316	0.77843	0.26419	0.9633	0.35289	1.42719	0.29732	1.39294	0.23427	1.47683	0.49326	0.98688	0.20556	1.02273	0.1683	0.8239	0.19215	1.27073	0.31134		725	0.89555	1.97604	0.13054
	725	1.00071	0.53534	1.08268	0.04993	0.55293	0.17598	0.84636	0.03254	0.61688	0.13186	0.94603	0.32864	0.70131	0.2329	0.86468	0.04804	0.54443	0.20579	0.49007	0.09285	0.50317	0.10015	1.72987	0.46018	0.76496	0.30664	0.80426	0.2806	0.98733	0.26351	1.34011	0.14108	1.70919	0.47223	1.05295	0.20094	0.83496	0.15242	0.95846	0.22013	1.25546	0.32983		775	0.42501	1.30431	0.28014
	775	0.66982	0.31999	0.86552	0.02139	0.52115	0.15089	1.24526	0.04047	0.66817	0.10066	0.58063	0.06965	0.54944	0.11067	1.0432	0.10884	0.26727	0.05309	0.51888	0.11857	0.57001	0.09738	1.5266	0.23969	0.65577	0.1755	0.75839	0.24612	0.85894	0.29258	1.53653	0.17005	1.52914	0.36869	1.21967	0.19525	0.96088	0.19906	1.06155	0.16893	1.39456	0.3293
																																														sEV	PC3	CD63
																																														Recipient cell	PZ-HPV-7	AP2
																																													Distance from the edge (nm)	Cell #1	Cell #2	Cell #3	Cell #4
																																													-175	0.16796	0.41156	0.45657	0.35932
																																													-125	0.79924	0.85253	1.06919	1.54412
																																													-75	0.62077	1.19416	1.85738	2.40117
																																													-25	0.83133	0.90696	1.08697	1.07446
																																													25	0.28961	0.45947	0.72718	1.16184
																																													75	0	0.34627	1.77292	1.01897
																																													125	0.24074	0.62806	0.80634	0.39281
																																													175	0.09371	1.25503	1.47689	0.1902
																																													225	0	2.39764	1.47127	0.30282
																																													275	0.66902	1.0552	1.77899	0.58813
																																													325	2.1501	0.73909	1.27753	0.73747
																																													375	1.32352	1.27873	1.28032	1.27412
																																													425	1.68048	1.35519	1.3414	1.34757
																																													475	1.21717	1.12767	1.10606	1.11897
																																													525	1.06232	1.07506	1.06531	0.97739
																																													575	1.14352	1.24724	1.22701	1.13386
																																													625	0.94319	1.50752	1.15501	1.20111
																																													675	0.97289	1.24924	1.08764	1.11559
																																													725	0.84961	0.87927	0.81173	0.84741
																																													775	1.13975	1.04741	0.88094	0.94904
																																														sEV	PC3	CD81
																																														Recipient cell	PZ-HPV-7	AP2
																																													Distance from the edge (nm)	Cell #1	Cell #2	Cell #3	Cell #4
																																													-175	0.33074	0.3463	0.34548	1.75197
																																													-125	0.55595	0.57476	0.56969	1.92294
																																													-75	1.45433	0.54653	0.53013	1.2664
																																													-25	2.15567	0.80891	0.62203	1.30961
																																													25	2.63466	1.10515	0.71155	1.31064
																																													75	1.58864	2.06598	0.44992	0.98709
																																													125	0.6609	1.84022	0.98685	1.04604
																																													175	0.44133	1.59811	0.79891	0.77826
																																													225	0.97604	1.48445	0.62257	0.79151
																																													275	1.06731	1.01826	0.59936	0.70755
																																													325	1.0772	0.72124	0.65357	0.77667
																																													375	1.58799	0.52803	1.0204	1.02858
																																													425	1.38388	0.67304	0.81621	1.16702
																																													475	1.35707	0.5342	1.07984	1.08024
																																													525	0.48518	0.89054	1.45442	0.83185
																																													575	0.2414	1.0156	3.11173	0.43697
																																													625	1.94983	0.83545	3.15346	0.74487
																																													675	1.70555	0.56518	2.65864	0.28078
																																													725	0.8971	0.42815	1.45902	0.27721
																																													775	0.732	0.8192	1.16378	0.33453
																																														-	-	-
																																														Recipient cell	PZ-HPV-7	LAMP2C/AP2
																																													Distance from the edge (nm)	Cell #1	Cell #2	Cell #3	Cell #4
																																													-175	0.28015	0.28015	0.28015	0.6405
																																													-125	0.31607	0.31607	0.31607	0.72579
																																													-75	0.51996	0.51996	0.51996	1.28122
																																													-25	0.65388	0.65388	0.88839	0.79452
																																													25	0.6588	0.75934	0.7991	0.79027
																																													75	0.79283	1.12256	0.9706	0.9857
																																													125	0.94128	1.64045	1.16961	1.35405
																																													175	1.18999	2.04161	1.41104	1.5782
																																													225	1.36511	1.9602	1.37033	1.79045
																																													275	0.74533	1.25683	1.41371	1.204
																																													325	0.86444	1.34178	1.19942	1.23246
																																													375	0.66105	0.80584	0.7283	0.78982
																																													425	0.69778	0.87447	0.75659	0.83895
																																													475	0.72271	0.88785	0.54139	0.8015
																																													525	0.87026	0.81732	0.91856	0.75929
																																													575	1.12467	1.05117	0.86549	0.83641
																																													625	1.19018	0.72589	0.57867	0.9283
																																													675	1.16106	0.93706	0.76413	1.03313
																																													725	0.86088	0.76373	0.70354	0.92803
																																													775	1.37301	1.11577	1.08988	1.32892
																																														-	-	Transferrin
																																														Recipient cell	PZ-HPV-7	AP2
																																													Distance from the edge (nm)	Cell #1	Cell #2	Cell #3	Cell #4
																																													-175	12.8206	0	0	21.2764
																																													-125	7.72738	5.68663	0	0
																																													-75	0.69143	7.51767	0	2.71635
																																													-25	0.07387	1.26026	0	0.02477
																																													25	0.26147	0.35551	0.60632	0.25113
																																													75	0.09854	2.26015	0.01403	1.84039
																																													125	0.12087	0.47044	0.63723	1.21626
																																													175	0.14981	0.6194	1.18173	2.30194
																																													225	0.53093	0.69012	0.33937	0.4879
																																													275	0.99572	1.23884	0.17894	0.01351
																																													325	2.46614	0.48238	1.71189	0.22162
																																													375	2.96928	0.25871	0	0
																																													425	0.82377	1.20492	0.68593	0
																																													475	1.26866	2.48835	1.22627	0
																																													525	2.33581	0.30703	2.50814	0.20386
																																													575	0.58656	0.42718	1.78518	0.48026
																																													625	0.08664	0.28869	1.59546	0.45482
																																													675	0.35886	0.45672	0.81546	0.63025
																																													725	0.29908	0.57611	0.72956	0.33334
																																													775	0.75853	0.73366	1.03581	1.32082
																																														sEV	PC3	CD9
																																														Recipient cell	PZ-HPV-7	CAV1
																																													Distance from the edge (nm)	Cell #1	Cell #2	Cell #3
																																													-175	0	0.07748	0.32655
																																													-125	0.85905	0	3.08119
																																													-75	0.73753	0.97256	0.75921
																																													-25	3.06699	0	2.19349
																																													25	2.24993	0.03596	0.87572
																																													75	1.21429	0.02304	0.73664
																																													125	0.66562	0.01711	0.55786
																																													175	0.70163	0	1.03555
																																													225	0.99901	0.21711	2.16746
																																													275	0.25402	0.70045	1.05511
																																													325	0.30466	0.60417	0.53519
																																													375	0.7309	0.34897	0.90928
																																													425	0.87503	0.36722	1.57073
																																													475	0.51979	1.20092	0.22158
																																													525	1.29616	0.51379	0.15997
																																													575	1.75539	0.81124	0.16634
																																													625	1.08468	1.65078	0
																																													675	0.7603	1.44536	0.339
																																													725	0.3004	1.37549	1.1622
																																													775	0.44695	0.61353	0.68141
																																														sEV	PC3	CD63
																																														Recipient cell	PZ-HPV-7	CAV1
																																													Distance from the edge (nm)	Cell #1	Cell #2	Cell #3	Cell #4
																																													-175	3.67792	0	4.06082	4.06082
																																													-125	1.62926	5.88687	1.63279	3.15185
																																													-75	0.90357	3.3352	0.91666	1.56457
																																													-25	0.8017	1.85679	0.82109	0.9921
																																													25	0.51424	2.07469	0.56068	0.6323
																																													75	0.21868	1.02466	0.37468	1.61622
																																													125	1.1905	0.4199	0.91915	1.93076
																																													175	0	0.38625	0.97408	1.12458
																																													225	0.52564	0.60558	1.29551	1.75894
																																													275	1.1134	1.07754	2.22089	2.81814
																																													325	0.57007	0.41053	1.53887	0.90325
																																													375	0.55891	0.4814	1.08076	0.79842
																																													425	1.20218	0.51349	0.98166	0.66777
																																													475	2.01717	0.40973	0.79069	0.81437
																																													525	2.07899	0.45947	0.81826	0.85552
																																													575	3.06563	0.1723	0.79279	0.68774
																																													625	2.42465	0	0.82497	0.51967
																																													675	0.69034	0	0.58262	0.48316
																																													725	0.07668	0	0.38911	0.19578
																																													775	0.27205	0.19103	0.47828	0.24003
																																														sEV	PC3	CD81
																																														Recipient cell	PZ-HPV-7	CAV1
																																													Distance from the edge (nm)	Cell #1	Cell #2	Cell #3	Cell #4
																																													-175	6.57181	1.03086	0.97777	0.93957
																																													-125	4.43998	1.25258	1.16592	1.06382
																																													-75	1.53149	1.79074	1.1474	1.11549
																																													-25	1.035	1.64074	0.90761	0.86525
																																													25	1.11701	1.76323	0.90098	0.68914
																																													75	1.79861	1.81556	1.99649	0.15702
																																													125	1.01143	0.87827	1.19546	0.73257
																																													175	1.01082	0.7486	1.51436	0.06839
																																													225	0.74673	0.81429	0.81924	0.51701
																																													275	0.42465	0.91748	0.66854	0.74248
																																													325	0.8607	1.12127	0.85983	0.78053
																																													375	0.84233	1.11552	0.70193	0.90768
																																													425	0.51403	0.70077	0.56283	1.4889
																																													475	0.85293	0.564	0.68073	1.66809
																																													525	0.79455	0.84597	0.75524	1.39549
																																													575	0.37422	0.82994	0.62903	2.34821
																																													625	0.74663	0.8702	0.79837	1.02491
																																													675	0.31299	0.77127	0.49192	1.13104
																																													725	0.62438	0.81811	0.72842	0.75031
																																													775	0.60335	0.82134	0.98544	0.68455
																																														sEV	PC3	CD9
																																														Recipient cell	PZ-HPV-7	LAMP2C
																																													Distance from the edge (nm)	Cell #1	Cell #2	Cell #3	Cell #4
																																													-175	18.1966	5.80397	5.5912	5.52619
																																													-125	20.7064	0.21254	1.1578	0.18202
																																													-75	13.2994	2.10065	4.86183	2.05725
																																													-25	7.78708	1.86958	5.9318	1.99368
																																													25	3.12005	2.7136	2.05494	1.30517
																																													75	2.94131	1.44676	0.9488	1.41717
																																													125	1.27569	1.36281	0.6457	1.94432
																																													175	0.53408	1.87293	0.81828	1.70886
																																													225	0.02575	1.2687	0.85069	1.78854
																																													275	0.23861	2.55007	0	1.33994
																																													325	0.01858	3.49871	0.31501	1.71748
																																													375	0.2377	3.17365	0.4862	0.83092
																																													425	0.16751	2.12958	0.45447	0.89608
																																													475	0.04951	2.08416	0.76359	1.38016
																																													525	0	0.85526	2.19434	1.95057
																																													575	0.26263	0.42431	1.90237	1.24945
																																													625	0.42432	0.22227	1.26328	1.14572
																																													675	0	0	1.76896	2.41506
																																													725	0.15529	0.14307	2.14402	0.39903
																																													775	0.16099	0.24585	0.69654	0.24384
																																														sEV	PC3	CD63
																																														Recipient cell	PZ-HPV-7	LAMP2C
																																													Distance from the edge (nm)	Cell #1	Cell #2	Cell #3	Cell #4
																																													-175	17.4328	8.18863	6.38016	5.72003
																																													-125	22.2595	6.19427	6.15528	4.02826
																																													-75	13.0057	4.64951	4.81814	2.03474
																																													-25	5.77712	3.34819	3.21829	1.15404
																																													25	2.56097	2.75809	3.62749	0.82611
																																													75	1.92683	1.73766	1.79802	0.3251
																																													125	1.55278	1.59782	1.17528	0.3742
																																													175	1.40338	1.42219	0.97436	0.60951
																																													225	1.28463	1.2572	1.21707	0.6973
																																													275	1.00916	1.41939	1.18081	0.83792
																																													325	0.76493	1.24068	1.13646	0.924
																																													375	0.33851	1.12292	1.30499	1.29142
																																													425	0.12206	0.98289	1.09977	1.27871
																																													475	0.03912	0.76243	1.1128	0.80505
																																													525	0.29059	0.63113	0.87893	0.76927
																																													575	0.29952	0.53713	0.7687	0.65642
																																													625	0.16252	0.61445	0.84463	0.77947
																																													675	0.33521	0.82475	0.81662	0.9886
																																													725	0.39904	0.31562	0.59703	0.84252
																																													775	0.42674	0.1901	0.85127	0.87645
																																														sEV	PC3	CD81
																																														Recipient cell	PZ-HPV-7	LAMP2C
																																													Distance from the edge (nm)	Cell #1	Cell #2	Cell #3	Cell #4
																																													-175	39.6536	20.6754	5.94998	23.136
																																													-125	25.8033	13.3254	0	14.7152
																																													-75	13.1839	6.66177	1.35825	6.79942
																																													-25	6.12318	4.459	1.73976	4.53839
																																													25	4.08794	3.77968	1.42529	3.55217
																																													75	3.32544	3.30808	2.06198	3.09366
																																													125	2.52534	2.54331	1.74315	1.99696
																																													175	1.48247	1.47228	2.69006	2.57715
																																													225	0.62584	1.44497	3.14588	1.21871
																																													275	0.7169	0.67996	2.70098	0.7292
																																													325	0.72731	0.57761	3.16365	0.79335
																																													375	0.65201	1.01516	2.3978	0.73176
																																													425	0.57984	0.90986	1.83404	0.66234
																																													475	0.28433	0.5206	0.9938	0.39148
																																													525	0.13199	0.963	0.27663	0.47295
																																													575	0.2308	0.92211	0.15661	0.47931
																																													625	0.22174	0.66164	0.07638	0.42883
																																													675	0.4464	0.60191	0.01989	1.03567
																																													725	0.43955	0.6264	0.2505	0.69624
																																													775	0.27951	0.63994	0.68983	0.67076
																																														sEV	PC3	CD63+Gal3 inhibitor
																																														Recipient cell	PZ-HPV-7	LAMP2C
																																													Distance from the edge (nm)	Cell #1	Cell #2	Cell #3	Cell #4
																																													-175	0.75621	0.75621	0.75621	0.75621
																																													-125	0.91555	0	0	0
																																													-75	1.0122	0.01609	0.26918	0.01609
																																													-25	0.81228	0	0.69193	0.04738
																																													25	0.59101	0.4919	3.26134	0.09674
																																													75	1.54132	1.09296	1.84561	0
																																													125	1.94286	2.47528	0.39755	0.03576
																																													175	1.28866	2.72427	0.23666	0.5016
																																													225	1.26847	0.39879	0.39075	0.06066
																																													275	1.24807	6.73377	0.66644	0
																																													325	0.49807	22.5907	0.4497	0
																																													375	4.04214	5.99633	0	0
																																													425	0.78699	2.50611	0.39232	0.67889
																																													475	0.95783	1.53286	0.28259	0.87221
																																													525	0.7962	2.58212	0.33261	2.98841
																																													575	1.00831	1.488	0.60865	5.01031
																																													625	1.73111	0.29073	1.30605	7.71869
																																													675	1.99951	0	2.33517	1.86601
																																													725	1.51615	0.56641	1.76402	1.19146
																																													775	1.37682	0.9595	1.18226	1.81009
																																														sEV	4175-Lut	CD9
																																														Recipient cell	WI-38	AP2
																																													Distance from the edge (nm)	Cell #1	Cell #2	Cell #3	Cell #4
																																													-175	0.09539	1.21495	1.02498	1.26542
																																													-125	0.16693	1.01773	0.73403	1.04418
																																													-75	0.52784	1.20043	0.46387	1.22189
																																													-25	1.49916	0.54811	0	0.76012
																																													25	1.29797	0.21442	0	0.40748
																																													75	1.49497	0.1763	0	0.54969
																																													125	1.38628	0.27767	0	0.46556
																																													175	0.95135	4.25688	0	0.03008
																																													225	0.39078	3.38352	0	0.47031
																																													275	0.19422	2.64259	0	2.40506
																																													325	0.22392	1.48404	0.56974	4.67678
																																													375	0.75746	0.37889	0	5.14284
																																													425	0.4317	3.90364	2.8187	0
																																													475	0.95297	3.38606	0	0
																																													525	1.09782	2.06256	0.47564	0.38329
																																													575	0.91241	2.00132	0.23468	0.3357
																																													625	1.16325	2.63689	0	0.26265
																																													675	0.99538	2.42522	0.01664	0.38822
																																													725	0.7518	3.04649	0.09635	0.48368
																																													775	0.65202	1.90367	0.39172	0.54223
																																														sEV	4175-Lut	CD63
																																														Recipient cell	WI-38	AP2
																																													Distance from the edge (nm)	Cell #1	Cell #2	Cell #3
																																													-175	0	1.04215	0
																																													-125	0	1.17377	0.91562
																																													-75	0.61445	0.45624	1.25899
																																													-25	1.19099	0.58931	0.55697
																																													25	1.41237	0.77677	1.73181
																																													75	1.49082	1.11048	2.06174
																																													125	1.02859	1.06782	2.21204
																																													175	0.32303	0.87025	1.16253
																																													225	0.48714	0.82264	0.8021
																																													275	0.48194	0.9417	1.14841
																																													325	0.51482	0.96788	0.93752
																																													375	0.32919	1.26847	0.88436
																																													425	0.7944	0.95107	0.92312
																																													475	1.15815	0.91546	0.72647
																																													525	1.76523	0.91835	0.56197
																																													575	2.01617	0.98551	0.36816
																																													625	1.71964	0.97544	0.23154
																																													675	1.45825	1.15154	0.2801
																																													725	1.26392	0.85325	0.2956
																																													775	1.1327	0.8481	0.29437
																																														sEV	4175-Lut	CD81
																																														Recipient cell	WI-38	AP2
																																													Distance from the edge (nm)	Cell #1	Cell #2	Cell #3	Cell #4
																																													-175	0	10.4289	0.23416	0
																																													-125	0	0.84679	0.18527	0
																																													-75	0.07631	4.06071	0.75297	0.68611
																																													-25	0.0067	3.0479	0.79778	0.75517
																																													25	0	6.49726	1.59779	3.59932
																																													75	0.53664	0.52065	1.01827	4.92517
																																													125	0.67729	1.22746	0.94142	4.4619
																																													175	0	0.56322	0.30403	5.54013
																																													225	0.42609	0	0.99472	6.43741
																																													275	0.37625	0	5.98797	0.99292
																																													325	0.93947	0	3.28038	0
																																													375	0.37866	1.26517	0.87755	0.16025
																																													425	0.46575	1.99791	1.16591	0.06767
																																													475	0.95869	5.31399	2.42673	0.85075
																																													525	0.3507	4.44737	1.07332	1.17228
																																													575	0.2914	3.30392	1.24119	1.34686
																																													625	1.88975	0.48756	2.14427	2.49911
																																													675	1.4916	0.73788	1.55457	0.9181
																																													725	0.91498	0.48705	0.90061	0.64308
																																													775	0.83929	0.10235	0.47724	1.03596
																																														sEV	4175-Lut	CD9
																																														Recipient cell	WI-38	CAV1
																																													Distance from the edge (nm)	Cell #1	Cell #2	Cell #3	Cell #4
																																													-175	0	0.82143	0	3.80619
																																													-125	0.73132	0.69051	0.07416	3.64172
																																													-75	4.45903	0.81375	0.17639	1.83699
																																													-25	5.58834	0.68152	0.23696	1.29586
																																													25	4.8042	1.3798	0.87342	1.57322
																																													75	4.44394	1.32061	0.99234	1.28207
																																													125	1.93	1.01549	1.94486	1.37152
																																													175	1.05469	0.77136	2.09571	2.64037
																																													225	0.69041	0.72326	3.27649	1.95932
																																													275	0.26729	0.59748	3.93606	1.43257
																																													325	0	0.54858	3.06725	1.34582
																																													375	3.54507e-06	0.95329	3.28664	1.10942
																																													425	3.56366e-06	1.31634	2.6405	1.35647
																																													475	0	1.66524	2.45115	1.90854
																																													525	0.05131	1.74413	2.30652	2.07932
																																													575	0.16913	1.60656	1.7599	2.12521
																																													625	0.76609	1.3319	1.62442	1.84935
																																													675	1.11521	1.07758	1.6005	1.56714
																																													725	1.4592	1.09584	1.8751	1.71597
																																													775	1.53079	0.97152	2.03769	1.42392
																																														sEV	4175-Lut	CD63
																																														Recipient cell	WI-38	CAV1
																																													Distance from the edge (nm)	Cell #1	Cell #2	Cell #3	Cell #4
																																													-175	1.43634	0.62919	0	0
																																													-125	1.68191	0.79529	0.26524	1.65988
																																													-75	2.31058	1.15028	3.66915	3.39899
																																													-25	1.60312	0.43017	1.46735	1.15925
																																													25	1.76049	0.46625	0.67757	1.26188
																																													75	2.79091	1.10285	0	3.10932
																																													125	2.10942	0.85764	0	3.51666
																																													175	1.49385	0.40918	0	1.39029
																																													225	1.85065	0.82469	0	3.07135
																																													275	2.45021	1.22065	0	3.99384
																																													325	1.50607	0.59781	0	0
																																													375	0.96637	0.33688	0	0.13245
																																													425	1.18906	0.63347	0	0.71521
																																													475	1.80826	1.08444	0	3.06352
																																													525	2.08617	1.25706	0	3.56589
																																													575	1.56232	0.62878	1.73632	0.65291
																																													625	1.55536	0.42342	3.88664	0.55371
																																													675	1.65269	0.5077	4.49071	0.14667
																																													725	1.98352	0.5504	3.7332	0
																																													775	1.89736	0.49618	1.36718	0
																																														sEV	4175-Lut	CD81
																																														Recipient cell	WI-38	CAV1
																																													Distance from the edge (nm)	Cell #1	Cell #2	Cell #3	Cell #4
																																													-175	9.59639	3.18114	1.71067	1.71067
																																													-125	8.39043	3.04267	1.36479	1.36479
																																													-75	4.69086	4.81795	1.75568	1.75568
																																													-25	4.04396	4.39246	1.15285	1.15285
																																													25	3.97486	1.4327	2.05331	2.05331
																																													75	3.22261	0.94501	2.08416	2.08416
																																													125	3.00847	1.336	1.72134	1.72134
																																													175	3.0262	1.45676	1.65635	1.65635
																																													225	3.11573	1.6312	1.75786	1.75786
																																													275	3.07306	0.8645	1.17336	1.17336
																																													325	1.67532	0.13309	0.62499	0.62499
																																													375	1.73712	0.13892	0.88124	0.88124
																																													425	1.20362	0	0.92673	0.92673
																																													475	1.62936	1.09077	0.81919	0.81919
																																													525	1.58678	0.90699	0.73313	0.73313
																																													575	1.46058	0.78109	0.60599	0.60599
																																													625	1.55437	0.95871	0.61916	0.61916
																																													675	1.45122	1.09135	0.50551	0.50551
																																													725	1.45838	1.59551	0.64638	0.64638
																																													775	1.88886	1.31559	0.82904	0.82904
																																														sEV	4175-Lut	CD9
																																														Recipient cell	WI-38	LAMP2C
																																													Distance from the edge (nm)	Cell #1	Cell #2	Cell #3	Cell #4
																																													-175	0	0.0642	0.38971	0
																																													-125	0	0.22467	1.10318	0.26525
																																													-75	1.30679	2.85309	1.10165	3.14892
																																													-25	15.6368	3.49846	1.07207	0.54415
																																													25	7.41649	2.03069	1.0943	0.34538
																																													75	4.20459	1.1584	0.80017	0.20373
																																													125	0.63966	0.50399	0.81196	0.7227
																																													175	0.55932	0.75683	0.88224	1.73749
																																													225	2.24999	1.02009	0.75989	1.47807
																																													275	2.02795	0.95326	1.10765	0.40402
																																													325	1.17593	0.80467	1.16649	0.17818
																																													375	1.58958	1.00623	1.12705	0.18583
																																													425	3.62009	1.42869	1.35345	0.14899
																																													475	3.4575	1.39059	1.38445	0.21159
																																													525	1.79626	1.26838	1.20493	0.8214
																																													575	1.55296	1.01035	0.88973	1.30766
																																													625	1.15376	0.88047	0.81367	1.26403
																																													675	1.83431	0.96104	0.90252	0.88365
																																													725	1.02851	0.80829	1.22287	0.26213
																																													775	1.36981	0.89126	1.31806	0.24933
																																														sEV	4175-Lut	CD63
																																														Recipient cell	WI-38	LAMP2C
																																													Distance from the edge (nm)	Cell #1	Cell #2	Cell #3	Cell #4
																																													-175	0.18037	3.39072	0.18037	0.18037
																																													-125	0.21744	4.08763	0.21744	0.21744
																																													-75	2.19948	2.2306	1.91404	1.91404
																																													-25	6.51443	3.59457	4.16907	1.03106
																																													25	6.22365	2.39858	8.07373	0.52824
																																													75	3.11407	1.91066	3.66016	0.83107
																																													125	3.25787	2.10282	1.2093	1.15208
																																													175	1.67941	1.23076	0.68973	0.8249
																																													225	1.2923	1.10835	0.70055	0.88792
																																													275	1.99054	1.13056	0.48896	0.8037
																																													325	1.68516	1.04501	0.6545	0.56846
																																													375	2.05885	1.15035	0.6997	0.51109
																																													425	1.15873	0.83025	1.37512	0.42838
																																													475	1.35083	1.12626	1.65565	0.71862
																																													525	1.55266	1.33992	0.92681	0.94901
																																													575	1.76013	1.36193	0.77747	0.91647
																																													625	1.91927	1.17142	0.54393	0.67882
																																													675	1.31375	0.88255	0.39271	0.70659
																																													725	1.54199	1.03498	0.53544	0.72142
																																													775	1.49272	1.16841	0.77846	0.80661
																																														sEV	4175-Lut	CD81
																																														Recipient cell	WI-38	LAMP2C
																																													Distance from the edge (nm)	Cell #1	Cell #2	Cell #3	Cell #4
																																													-175	--	8.32941	8.32941	19.4754
																																													-125	--	6.64561	6.64561	21.0153
																																													-75	--	3.61543	3.61543	8.90408
																																													-25	0.79944	1.66935	1.04781	1.36668
																																													25	0.95745	--	0.31216	0.58845
																																													75	0.87813	--	--	0.49021
																																													125	1.24902	1.12453	0.24752	0.36962
																																													175	1.22333	1.42339	1.10622	0.89583
																																													225	1.69891	2.13005	1.47999	1.12789
																																													275	1.42415	2.80384	0.61101	1.33227
																																													325	1.61242	3.22895	0.25845	1.13624
																																													375	1.15795	2.25953	1.41012	1.45673
																																													425	1.188	2.28376	1.44184	1.54618
																																													475	0.81015	2.72268	1.78915	1.76307
																																													525	0.56348	2.89056	2.44066	1.88832
																																													575	--	3.4309	3.14553	3.37154
																																													625	--	2.55252	2.04147	3.10256
																																													675	0.29805	2.41841	1.35346	2.00933
																																													725	0.93826	2.46703	1.46515	1.30114
																																													775	1.34348	2.49843	1.71855	1.21322
[truncated: 11 more columns]

[truncated: 33 more sheets: Fig. 5c, Fig. 5f, Fig. 6b, Fig. 6c, Fig. 7c, Fig. 7d, Fig. 7e, Fig. 7g, Fig. 7h, Fig. 7j, Fig. 8b, Fig. 8c, Fig. 8d, SFig. 1a, SFig. 1ｂ, SFig. 2, SFig. 4, SFig. 6a, SFig. 6b, SFig. 6c …]
